# Supplementary material for: Telomere-to-telomere, gap-free genome of mung bean (Vigna radiata) provides insights into domestication under structural variation
Source: Hortic Res. 2024 Dec 2;12(3):uhae337. doi: 10.1093/hr/uhae337 (PMC11886820; doi:10.1093/hr/uhae337)
Supplement: Web_Material_uhae337 [file web_material_uhae337.zip]

Archive with 2 entries (2 files):
- Supplementary Figures.docx
- Supplementary Tables_jia1.xlsx
