# Supplementary material for: Telomere-to-telomere, gap-free genome of mung bean (Vigna radiata) provides insights into domestication under structural variation
Source: Hortic Res. 2024 Dec 2;12(3):uhae337. doi: 10.1093/hr/uhae337 (PMC11886820; doi:10.1093/hr/uhae337)
Supplement: Web_Material_uhae337 [file web_material_uhae337.zip › Supplementary Tables_jia1.xlsx]

## Sheet: 1
Supplementary Table 1 Sequencing data summary.
	HiFi	ONT	Hi-C	Iso-seq
total bases (Gb)	46.189	53.934	64.546	15.071
GC content (%)	33.8	33.81	/	46.45
total reads (Mb)	3.007	5.639	430.307	20.606
Max. (bp)	52510	639720	150	202233
Mean (bp)	15356	9564	150	731
N10 (bp)	18860	127222	150	2443
N50 (bp)	15326	35817	150	909
N90 (bp)	12978	4116	150	379
Min. (bp)	546	1	150	89
Median (bp)	14973	2611	150	534
L10	228437	32856	/	516745
L50	1329085	373062	/	4753532
L90	2637582	2176523	/	14994226

## Sheet: 2
Supplementary Table 2 TE summary in the genome.
Order	Superfamily	Number	Length (bp)	Percent (%)	Mean length (bp)
LTR		250426	150861724	30.13	602.42
	Copia	60322	41127021	8.21	681.79
	Gypsy	83596	58322799	11.65	697.67
	unknown	106508	51411904	10.27	482.7
LINE		434	183917	0.04	423.77
DNA		25939	4899427	0.98	188.88
	Helitron	25939	4899427	0.98	188.88
TIR		149686	44377873	8.86	296.47
	EnSpm_CACTA	44352	13779374	2.75	310.68
	MuDR_Mutator	81621	23735515	4.74	290.8
	PIF_Harbinger	4045	1755048	0.35	433.88
	Tc1_Mariner	1446	387744	0.08	268.15
	hAT	18222	4720192	0.94	259.04
Unknown		187420	33663512	6.72	179.62
Simple_repeat		151503	9926570	1.98	65.52
Low_complexity		36433	2060696	0.41	56.56
polinton		117	205309	0.04	1754.78
total		801958	246179028	49.17	306.97

## Sheet: 3
Supplementary Table 3 RNA-seq data summary.
Sample	Raw Reads (M)	Raw Bases (G)	Raw Q20 (G)	Raw Q30 (G)	Clean Reads (M)	Clean Bases (G)	Clean Q20 (G)	Clean Q30 (G)	Average Length (bp)
SRR11783803	40.488	6.073	5.873 (96.70%)	5.609 (92.35%)	39.839 (98.40%)	5.908 (97.28%)	5.757 (97.43%)	5.609 (93.41%)	148.3
SRR11783804	41.517	6.228	6.023 (96.71%)	5.751 (92.34%)	40.873 (98.45%)	6.066 (97.41%)	5.910 (97.42%)	5.751 (93.37%)	148.4
SRR11783805	36.738	5.511	5.332 (96.76%)	5.092 (92.40%)	36.208 (98.56%)	5.380 (97.63%)	5.242 (97.42%)	5.092 (93.35%)	148.6
SRR12506729	36.486	2.773	2.619 (94.46%)	2.557 (92.21%)	35.541 (97.41%)	2.695 (97.19%)	2.573 (95.46%)	2.557 (93.33%)	75.8
SRR12506730	38.948	2.96	2.817 (95.17%)	2.757 (93.16%)	38.132 (97.91%)	2.892 (97.70%)	2.776 (95.99%)	2.757 (94.08%)	75.8
SRR12506731	41.909	3.185	3.033 (95.24%)	2.969 (93.23%)	41.085 (98.03%)	3.116 (97.83%)	2.992 (96.01%)	2.969 (94.10%)	75.8
SRR12506732	43.865	3.334	3.158 (94.74%)	3.086 (92.57%)	42.848 (97.68%)	3.248 (97.43%)	3.106 (95.64%)	3.086 (93.58%)	75.8
SRR12506734	38.419	2.92	2.769 (94.83%)	2.707 (92.73%)	37.457 (97.50%)	2.841 (97.29%)	2.722 (95.81%)	2.707 (93.83%)	75.8
SRR12506735	37.791	2.872	2.732 (95.12%)	2.674 (93.09%)	36.973 (97.84%)	2.804 (97.63%)	2.691 (95.97%)	2.674 (94.04%)	75.8
SRR12506736	39.62	3.011	2.869 (95.27%)	2.809 (93.28%)	38.834 (98.02%)	2.946 (97.84%)	2.830 (96.04%)	2.809 (94.15%)	75.9
SRR12506737	40.401	3.071	2.920 (95.08%)	2.857 (93.05%)	39.537 (97.86%)	2.999 (97.67%)	2.877 (95.92%)	2.857 (93.99%)	75.9
SRR14023790	42.4	6.36	6.252 (98.30%)	6.045 (95.05%)	42.231 (99.60%)	6.293 (98.95%)	6.200 (98.52%)	6.045 (95.34%)	149
SRR14023791	41.195	6.179	6.075 (98.31%)	5.874 (95.06%)	41.033 (99.61%)	6.108 (98.85%)	6.018 (98.53%)	5.874 (95.34%)	148.9
SRR14023792	40.593	6.089	5.990 (98.37%)	5.794 (95.16%)	40.458 (99.67%)	6.023 (98.92%)	5.937 (98.57%)	5.794 (95.42%)	148.9
SRR14023793	43.735	6.56	6.476 (98.72%)	6.297 (95.98%)	43.599 (99.69%)	6.494 (98.99%)	6.423 (98.90%)	6.297 (96.22%)	149
SRR14023794	42.566	6.385	6.277 (98.32%)	6.076 (95.16%)	42.395 (99.60%)	6.313 (98.87%)	6.222 (98.56%)	6.076 (95.46%)	148.9
SRR14023795	43.273	6.491	6.391 (98.47%)	6.196 (95.45%)	43.132 (99.67%)	6.421 (98.93%)	6.335 (98.66%)	6.196 (95.70%)	148.9
SRR14023796	45.748	6.862	6.746 (98.31%)	6.522 (95.04%)	45.576 (99.62%)	6.780 (98.81%)	6.681 (98.53%)	6.522 (95.31%)	148.8
SRR14023797	40.479	6.072	5.965 (98.25%)	5.760 (94.87%)	40.323 (99.62%)	6.020 (99.15%)	5.926 (98.45%)	5.760 (95.12%)	149.3
SRR14023799	46.46	6.969	6.859 (98.42%)	6.645 (95.35%)	46.295 (99.64%)	6.895 (98.94%)	6.801 (98.63%)	6.645 (95.61%)	148.9
SRR14023800	40.929	6.139	6.038 (98.35%)	5.843 (95.18%)	40.774 (99.62%)	6.071 (98.89%)	5.984 (98.56%)	5.843 (95.45%)	148.9
SRR14023801	45.219	6.783	6.669 (98.32%)	6.449 (95.08%)	45.047 (99.62%)	6.707 (98.88%)	6.608 (98.53%)	6.449 (95.36%)	148.9
SRR14023802	43.77	6.566	6.455 (98.31%)	6.239 (95.03%)	43.600 (99.61%)	6.490 (98.85%)	6.395 (98.53%)	6.239 (95.31%)	148.9
SRR14023803	42.639	6.396	6.285 (98.26%)	6.075 (94.98%)	42.460 (99.58%)	6.320 (98.81%)	6.225 (98.49%)	6.075 (95.28%)	148.8
SRR14023804	45.654	6.848	6.738 (98.39%)	6.522 (95.24%)	45.495 (99.65%)	6.772 (98.89%)	6.677 (98.60%)	6.522 (95.51%)	148.8
SRR14023805	42.294	6.344	6.237 (98.32%)	6.032 (95.08%)	42.130 (99.61%)	6.274 (98.89%)	6.182 (98.53%)	6.032 (95.35%)	148.9
SRR14023806	41.862	6.279	6.159 (98.08%)	5.923 (94.32%)	41.713 (99.65%)	6.211 (98.91%)	6.105 (98.29%)	5.923 (94.59%)	148.9
SRR14023807	45.156	6.773	6.661 (98.34%)	6.442 (95.10%)	44.994 (99.64%)	6.707 (99.02%)	6.610 (98.54%)	6.442 (95.37%)	149.1
SRR14023809	41.427	6.214	6.114 (98.38%)	5.919 (95.26%)	41.276 (99.63%)	6.149 (98.96%)	6.062 (98.59%)	5.919 (95.52%)	149
SRR14023810	45.138	6.771	6.657 (98.32%)	6.438 (95.09%)	44.967 (99.62%)	6.703 (99.00%)	6.604 (98.53%)	6.438 (95.35%)	149.1
SRR14023813	42.045	6.307	6.205 (98.38%)	6.007 (95.24%)	41.899 (99.65%)	6.244 (99.01%)	6.156 (98.59%)	6.007 (95.50%)	149
SRR14023814	42.782	6.417	6.308 (98.30%)	6.101 (95.07%)	42.610 (99.60%)	6.337 (98.75%)	6.244 (98.53%)	6.101 (95.38%)	148.7
SRR14023815	44.301	6.645	6.527 (98.22%)	6.300 (94.81%)	44.126 (99.60%)	6.567 (98.82%)	6.465 (98.45%)	6.300 (95.10%)	148.8
SRR14023816	41.862	6.279	6.164 (98.16%)	5.946 (94.69%)	41.687 (99.58%)	6.211 (98.91%)	6.112 (98.40%)	5.946 (94.99%)	149
SRR14023817	45.638	6.846	6.734 (98.38%)	6.519 (95.24%)	45.475 (99.64%)	6.758 (98.71%)	6.663 (98.59%)	6.519 (95.52%)	148.6
SRR14023818	44.225	6.634	6.527 (98.39%)	6.323 (95.31%)	44.067 (99.64%)	6.564 (98.95%)	6.473 (98.61%)	6.323 (95.59%)	149
SRR1407784	52.658	5.266	5.152 (97.85%)	4.944 (93.89%)	52.175 (99.08%)	5.168 (98.15%)	5.115 (98.97%)	4.944 (95.03%)	99.1
SRR14086621	49.861	7.438	7.264 (97.66%)	6.946 (93.39%)	49.496 (99.27%)	7.375 (99.15%)	7.220 (97.90%)	6.946 (93.69%)	149
SRR14086622	51.705	7.712	7.538 (97.74%)	7.220 (93.62%)	51.300 (99.22%)	7.643 (99.11%)	7.490 (98.00%)	7.220 (93.94%)	149
SRR14086623	50.897	7.604	7.433 (97.75%)	7.121 (93.64%)	50.483 (99.19%)	7.534 (99.08%)	7.385 (98.01%)	7.121 (93.96%)	149.2
SRR14086625	54.298	8.101	7.935 (97.95%)	7.618 (94.04%)	53.899 (99.27%)	8.033 (99.16%)	7.887 (98.18%)	7.618 (94.33%)	149
SRR14086626	64.644	9.643	9.427 (97.76%)	9.029 (93.63%)	64.231 (99.36%)	9.571 (99.25%)	9.378 (97.98%)	9.029 (93.91%)	149
SRR14087021	59.986	8.955	8.762 (97.84%)	8.406 (93.86%)	59.469 (99.14%)	8.869 (99.03%)	8.701 (98.11%)	8.406 (94.19%)	149.1
SRR14087022	57.97	8.644	8.466 (97.94%)	8.131 (94.07%)	57.533 (99.25%)	8.569 (99.14%)	8.413 (98.18%)	8.131 (94.37%)	148.9
SRR14087023	52.697	7.836	7.672 (97.90%)	7.363 (93.95%)	52.318 (99.28%)	7.770 (99.15%)	7.625 (98.14%)	7.363 (94.25%)	148.5
SRR14087025	50.527	7.545	7.376 (97.76%)	7.069 (93.70%)	50.048 (99.05%)	7.465 (98.95%)	7.320 (98.06%)	7.069 (94.06%)	149.2
SRR15069623	46.555	4.702	4.588 (97.56%)	4.502 (95.75%)	46.369 (99.60%)	4.675 (99.43%)	4.568 (97.70%)	4.502 (95.93%)	100.8
SRR15069624	49.019	4.951	4.827 (97.50%)	4.735 (95.63%)	48.822 (99.60%)	4.924 (99.45%)	4.807 (97.63%)	4.735 (95.80%)	100.9
SRR15069625	45.692	4.615	4.502 (97.55%)	4.418 (95.73%)	45.509 (99.60%)	4.589 (99.44%)	4.483 (97.69%)	4.418 (95.90%)	100.8
SRR15069626	50.396	5.09	4.968 (97.60%)	4.877 (95.81%)	50.195 (99.60%)	5.062 (99.45%)	4.947 (97.73%)	4.877 (95.97%)	100.9
SRR15239128	51.408	7.711	7.544 (97.83%)	7.250 (94.02%)	51.082 (99.37%)	7.557 (98.00%)	7.416 (98.13%)	7.250 (94.42%)	147.9
SRR15239129	55.047	8.257	8.063 (97.65%)	7.731 (93.63%)	54.653 (99.29%)	8.083 (97.90%)	7.921 (98.00%)	7.731 (94.08%)	147.9
SRR15465875	27.137	4.098	3.948 (96.36%)	3.761 (91.78%)	26.406 (97.31%)	3.902 (95.23%)	3.795 (97.26%)	3.761 (93.13%)	147.8
SRR15990955	40.94	6.121	6.031 (98.53%)	5.851 (95.60%)	40.648 (99.29%)	6.073 (99.21%)	5.999 (98.79%)	5.851 (95.91%)	149.4
SRR15990956	44.788	6.7	6.605 (98.58%)	6.412 (95.70%)	44.520 (99.40%)	6.655 (99.33%)	6.576 (98.81%)	6.412 (95.98%)	149.5
SRR15990957	40.241	6.022	5.938 (98.61%)	5.768 (95.79%)	39.993 (99.38%)	5.981 (99.32%)	5.911 (98.84%)	5.768 (96.06%)	149.5
SRR15990958	42.685	6.39	6.285 (98.35%)	6.081 (95.17%)	42.371 (99.26%)	6.339 (99.19%)	6.251 (98.62%)	6.081 (95.49%)	149.6
SRR15990959	46.013	6.883	6.785 (98.58%)	6.587 (95.71%)	45.745 (99.42%)	6.838 (99.35%)	6.756 (98.80%)	6.587 (95.97%)	149.5
SRR15990960	47.976	7.162	7.060 (98.57%)	6.856 (95.72%)	47.673 (99.37%)	7.112 (99.30%)	7.027 (98.80%)	6.856 (96.00%)	149.2
SRR15990961	43.386	6.483	6.368 (98.23%)	6.153 (94.90%)	43.011 (99.14%)	6.423 (99.07%)	6.329 (98.53%)	6.153 (95.27%)	149.3
SRR15990963	43.045	6.445	6.350 (98.54%)	6.161 (95.60%)	42.780 (99.38%)	6.401 (99.32%)	6.322 (98.77%)	6.161 (95.87%)	149.6
SRR15990964	113.223	16.932	16.575 (97.89%)	15.931 (94.08%)	112.279 (99.17%)	16.779 (99.09%)	16.477 (98.20%)	15.931 (94.46%)	149.4
SRR15990965	46.955	7.022	6.924 (98.61%)	6.726 (95.78%)	46.660 (99.37%)	6.974 (99.31%)	6.892 (98.83%)	6.726 (96.06%)	149.5
SRR15990966	47.213	7.039	6.934 (98.51%)	6.729 (95.60%)	46.839 (99.21%)	6.978 (99.14%)	6.894 (98.80%)	6.729 (95.95%)	149
SRR15990968	43.255	6.465	6.371 (98.54%)	6.182 (95.63%)	42.994 (99.40%)	6.422 (99.33%)	6.342 (98.76%)	6.182 (95.89%)	149.4
SRR15990969	44.663	6.678	6.562 (98.26%)	6.340 (94.94%)	44.302 (99.19%)	6.619 (99.12%)	6.523 (98.54%)	6.340 (95.28%)	149.4
SRR15990970	46.142	6.901	6.804 (98.60%)	6.609 (95.77%)	45.857 (99.38%)	6.854 (99.32%)	6.774 (98.83%)	6.609 (96.05%)	149.5
SRR15990971	41.639	6.23	6.137 (98.51%)	5.952 (95.53%)	41.354 (99.31%)	6.183 (99.25%)	6.106 (98.75%)	5.952 (95.83%)	149.5
SRR15990972	51.406	7.691	7.584 (98.62%)	7.369 (95.82%)	51.087 (99.38%)	7.637 (99.31%)	7.549 (98.84%)	7.369 (96.10%)	149.5
SRR15990974	45.927	6.871	6.772 (98.56%)	6.574 (95.68%)	45.618 (99.33%)	6.820 (99.26%)	6.739 (98.80%)	6.574 (95.98%)	149.5
SRR15990975	43.497	6.504	6.400 (98.40%)	6.200 (95.32%)	43.138 (99.18%)	6.446 (99.10%)	6.362 (98.70%)	6.200 (95.68%)	149.4
SRR15990977	44.688	6.685	6.575 (98.35%)	6.366 (95.23%)	44.301 (99.13%)	6.622 (99.06%)	6.535 (98.67%)	6.366 (95.61%)	149.5
SRR15990978	40.394	6.039	5.953 (98.58%)	5.780 (95.70%)	40.144 (99.38%)	5.998 (99.31%)	5.926 (98.81%)	5.780 (95.98%)	149.4
SRR1640452	39.839	2.908	2.486 (85.48%)	2.299 (79.06%)	34.164 (85.76%)	2.421 (83.25%)	2.384 (98.48%)	2.299 (92.29%)	70.9
SRR1642852	38.328	2.798	2.396 (85.63%)	2.218 (79.27%)	32.896 (85.83%)	2.312 (82.65%)	2.278 (98.50%)	2.218 (92.44%)	70.3
SRR1642854	38.255	2.793	2.301 (82.40%)	2.107 (75.46%)	31.408 (82.10%)	2.198 (78.73%)	2.163 (98.37%)	2.107 (91.66%)	70
SRR16477674	66.77	10.016	9.861 (98.46%)	9.508 (94.93%)	66.659 (99.83%)	9.942 (99.26%)	9.800 (98.57%)	9.508 (95.08%)	149.1
SRR16477676	47.101	7.065	6.936 (98.17%)	6.676 (94.49%)	46.933 (99.64%)	6.992 (98.97%)	6.877 (98.35%)	6.676 (94.73%)	149
SRR16477677	40.526	6.079	5.966 (98.15%)	5.740 (94.43%)	40.379 (99.64%)	6.014 (98.93%)	5.914 (98.34%)	5.740 (94.68%)	148.9
SRR16477680	59.444	8.917	8.760 (98.25%)	8.443 (94.69%)	59.259 (99.69%)	8.817 (98.88%)	8.680 (98.44%)	8.443 (94.94%)	148.8
SRR16477686	56.572	8.486	8.334 (98.21%)	8.025 (94.58%)	56.396 (99.69%)	8.390 (98.87%)	8.256 (98.40%)	8.025 (94.82%)	148.8
SRR16477688	57.87	8.681	8.529 (98.25%)	8.220 (94.69%)	57.678 (99.67%)	8.588 (98.94%)	8.455 (98.45%)	8.220 (94.94%)	148.9
SRR16477689	46.421	6.963	6.837 (98.19%)	6.576 (94.44%)	46.281 (99.70%)	6.869 (98.65%)	6.756 (98.36%)	6.576 (94.66%)	148.4
SRR1653637	73.613	7.361	6.418 (87.18%)	5.734 (77.89%)	67.385 (91.54%)	6.475 (87.96%)	6.230 (96.21%)	5.734 (86.59%)	96.1
SRR16944233	56.503	8.475	8.176 (96.47%)	7.684 (90.66%)	56.227 (99.51%)	8.398 (99.08%)	8.122 (96.71%)	7.684 (90.96%)	149.4
SRR16944234	52.173	7.826	7.557 (96.56%)	7.109 (90.84%)	51.944 (99.56%)	7.759 (99.15%)	7.511 (96.80%)	7.109 (91.13%)	149.4
SRR16944235	49.175	7.376	7.127 (96.62%)	6.705 (90.89%)	48.982 (99.61%)	7.315 (99.16%)	7.083 (96.84%)	6.705 (91.16%)	149.3
SRR16944237	44.654	6.698	6.584 (98.30%)	6.356 (94.89%)	44.450 (99.54%)	6.639 (99.12%)	6.540 (98.51%)	6.356 (95.15%)	149.4
SRR16944238	42.595	6.389	6.279 (98.27%)	6.056 (94.79%)	42.412 (99.57%)	6.331 (99.09%)	6.235 (98.48%)	6.056 (95.04%)	149.3
SRR16944239	48.552	7.283	7.160 (98.31%)	6.913 (94.92%)	48.322 (99.53%)	7.207 (98.96%)	7.101 (98.53%)	6.913 (95.19%)	149.1
SRR16944240	46.927	7.039	6.893 (97.92%)	6.620 (94.05%)	46.654 (99.42%)	6.952 (98.76%)	6.827 (98.20%)	6.620 (94.39%)	149
SRR16944241	57.038	8.556	8.268 (96.64%)	7.785 (91.00%)	56.787 (99.56%)	8.479 (99.10%)	8.215 (96.89%)	7.785 (91.30%)	149.3
SRR16944242	50.743	7.611	7.344 (96.49%)	6.904 (90.70%)	50.506 (99.53%)	7.545 (99.13%)	7.298 (96.73%)	6.904 (90.99%)	149.4
SRR16944243	41.427	6.214	6.096 (98.10%)	5.873 (94.52%)	41.210 (99.48%)	6.142 (98.84%)	6.040 (98.34%)	5.873 (94.82%)	149
SRR16944244	38.564	5.785	5.668 (97.98%)	5.447 (94.17%)	38.352 (99.45%)	5.722 (98.92%)	5.621 (98.23%)	5.447 (94.48%)	149.2
SRR17531648	3.379	0.507	0.458 (90.34%)	0.400 (78.98%)	3.375 (99.88%)	0.484 (95.57%)	0.440 (90.89%)	0.400 (79.63%)	143.5
SRR17531649	35.629	5.344	5.163 (96.61%)	4.868 (91.09%)	35.616 (99.96%)	5.210 (97.48%)	5.044 (96.82%)	4.868 (91.35%)	146.3
SRR17531650	40.407	6.061	5.841 (96.37%)	5.484 (90.49%)	40.396 (99.97%)	5.937 (97.96%)	5.737 (96.63%)	5.484 (90.81%)	147
SRR17531651	50.425	7.564	7.301 (96.53%)	6.863 (90.74%)	50.386 (99.92%)	7.387 (97.66%)	7.149 (96.78%)	6.863 (91.05%)	146.6
SRR17531652	37.032	5.555	5.301 (95.43%)	4.934 (88.83%)	37.012 (99.94%)	5.312 (95.63%)	5.087 (95.76%)	4.934 (89.25%)	143.5
SRR17531653	9.515	1.427	1.357 (95.11%)	1.256 (88.03%)	9.512 (99.97%)	1.380 (96.68%)	1.318 (95.53%)	1.256 (88.58%)	145.1
SRR17531654	10.044	1.507	1.436 (95.33%)	1.332 (88.40%)	10.040 (99.96%)	1.474 (97.84%)	1.411 (95.71%)	1.332 (88.90%)	146.8
SRR17531655	5.855	0.878	0.841 (95.71%)	0.784 (89.26%)	5.851 (99.92%)	0.858 (97.70%)	0.824 (96.07%)	0.784 (89.73%)	146.7
SRR17531656	38.264	5.74	5.534 (96.42%)	5.207 (90.72%)	38.248 (99.96%)	5.627 (98.03%)	5.437 (96.64%)	5.207 (90.99%)	147.1
SRR17531657	45.588	6.838	6.593 (96.41%)	6.200 (90.66%)	45.578 (99.98%)	6.736 (98.51%)	6.510 (96.64%)	6.200 (90.95%)	147.8
SRR17531658	38.796	5.819	5.637 (96.87%)	5.334 (91.67%)	38.763 (99.92%)	5.717 (98.24%)	5.549 (97.07%)	5.334 (91.91%)	147.5
SRR17531659	57.839	8.676	8.343 (96.16%)	7.786 (89.75%)	57.820 (99.97%)	8.573 (98.82%)	8.264 (96.39%)	7.786 (90.01%)	148.3
SRR17531661	38.311	5.747	5.480 (95.36%)	5.093 (88.62%)	38.293 (99.95%)	5.484 (95.43%)	5.251 (95.75%)	5.093 (89.19%)	143.2
SRR17531663	35.025	5.254	5.022 (95.59%)	4.683 (89.14%)	35.006 (99.95%)	5.034 (95.81%)	4.829 (95.93%)	4.683 (89.60%)	143.8
SRR17531664	37.238	5.586	5.333 (95.47%)	4.959 (88.79%)	37.224 (99.96%)	5.353 (95.83%)	5.131 (95.86%)	4.959 (89.32%)	143.8
SRR17531665	13.966	2.095	2.011 (95.99%)	1.885 (89.98%)	13.954 (99.92%)	2.023 (96.57%)	1.949 (96.35%)	1.885 (90.48%)	145
SRR17531666	94.924	14.239	13.752 (96.58%)	12.930 (90.81%)	94.894 (99.97%)	13.986 (98.23%)	13.533 (96.75%)	12.930 (91.01%)	147.4
SRR17531667	108.658	16.299	15.691 (96.27%)	14.690 (90.13%)	108.617 (99.96%)	16.061 (98.54%)	15.497 (96.49%)	14.690 (90.39%)	147.9
SRR17531668	62.475	9.371	9.072 (96.80%)	8.554 (91.28%)	62.423 (99.92%)	9.222 (98.40%)	8.944 (96.99%)	8.554 (91.51%)	147.7
SRR17531669	11.608	1.741	1.678 (96.39%)	1.580 (90.74%)	11.603 (99.96%)	1.698 (97.53%)	1.641 (96.63%)	1.580 (91.04%)	146.3
SRR17531670	13.392	2.009	1.938 (96.49%)	1.826 (90.88%)	13.387 (99.96%)	1.967 (97.93%)	1.903 (96.75%)	1.826 (91.22%)	147
SRR17531671	8.028	1.204	1.167 (96.87%)	1.105 (91.73%)	8.020 (99.90%)	1.178 (97.79%)	1.143 (97.10%)	1.105 (92.03%)	146.8
SRR17531673	34.613	5.192	4.993 (96.17%)	4.678 (90.09%)	34.601 (99.96%)	5.085 (97.93%)	4.901 (96.39%)	4.678 (90.36%)	146.9
SRR17531674	40.786	6.118	5.880 (96.11%)	5.502 (89.94%)	40.774 (99.97%)	6.017 (98.34%)	5.798 (96.36%)	5.502 (90.25%)	147.6
SRR17531675	39.787	5.968	5.773 (96.74%)	5.450 (91.31%)	39.753 (99.92%)	5.855 (98.11%)	5.676 (96.94%)	5.450 (91.56%)	147.3
SRR17531676	40.586	6.088	5.883 (96.63%)	5.541 (91.02%)	40.572 (99.97%)	6.000 (98.55%)	5.809 (96.83%)	5.541 (91.25%)	147.9
SRR17531677	49.927	7.489	7.222 (96.44%)	6.784 (90.58%)	49.910 (99.96%)	7.400 (98.81%)	7.153 (96.67%)	6.784 (90.85%)	148.3
SRR17531678	41.323	6.198	6.017 (97.07%)	5.698 (91.92%)	41.288 (99.92%)	6.113 (98.61%)	5.944 (97.25%)	5.698 (92.14%)	148
SRR17531680	36.011	5.402	5.174 (95.78%)	4.816 (89.15%)	36.000 (99.97%)	5.283 (97.81%)	5.075 (96.06%)	4.816 (89.50%)	146.8
SRR17531681	33.887	5.083	4.900 (96.39%)	4.602 (90.54%)	33.858 (99.91%)	4.968 (97.73%)	4.800 (96.63%)	4.602 (90.84%)	146.7
SRR17531682	39.045	5.857	5.649 (96.45%)	5.304 (90.57%)	39.028 (99.96%)	5.735 (97.93%)	5.544 (96.66%)	5.304 (90.82%)	147
SRR17531683	38.798	5.82	5.637 (96.86%)	5.334 (91.65%)	38.781 (99.96%)	5.740 (98.64%)	5.570 (97.04%)	5.334 (91.85%)	148
SRR17531684	36.433	5.465	5.262 (96.29%)	4.931 (90.23%)	36.420 (99.96%)	5.369 (98.25%)	5.184 (96.54%)	4.931 (90.55%)	147.4
SRR17531686	46.058	6.909	6.694 (96.90%)	6.347 (91.86%)	46.042 (99.96%)	6.822 (98.74%)	6.622 (97.07%)	6.347 (92.07%)	148.2
SRR17531687	55.253	8.288	8.031 (96.89%)	7.610 (91.82%)	55.230 (99.96%)	8.201 (98.95%)	7.962 (97.09%)	7.610 (92.05%)	148.5
SRR17531688	42.596	6.389	6.215 (97.28%)	5.918 (92.63%)	42.560 (99.92%)	6.314 (98.82%)	6.152 (97.44%)	5.918 (92.83%)	148.4
SRR17531690	38.08	5.712	5.463 (95.64%)	5.080 (88.93%)	38.068 (99.97%)	5.585 (97.78%)	5.358 (95.93%)	5.080 (89.30%)	146.7
SRR17531691	41.821	6.273	6.042 (96.32%)	5.676 (90.48%)	41.788 (99.92%)	6.127 (97.67%)	5.916 (96.56%)	5.676 (90.78%)	146.6
SRR17531692	5.637	0.846	0.776 (91.77%)	0.690 (81.61%)	5.635 (99.96%)	0.808 (95.50%)	0.745 (92.27%)	0.690 (82.20%)	143.3
SRR17531693	2.616	0.392	0.355 (90.55%)	0.311 (79.28%)	2.614 (99.93%)	0.378 (96.40%)	0.345 (91.09%)	0.311 (79.92%)	144.7
SRR17531694	35.346	5.302	5.132 (96.80%)	4.852 (91.52%)	35.331 (99.96%)	5.241 (98.84%)	5.084 (97.01%)	4.852 (91.77%)	148.3
SRR17531695	45.883	6.882	6.677 (97.01%)	6.328 (91.95%)	45.841 (99.91%)	6.788 (98.63%)	6.598 (97.20%)	6.328 (92.18%)	148.1
SRR17831004	282.361	42.354	41.329 (97.58%)	39.737 (93.82%)	281.018 (99.52%)	41.950 (99.05%)	41.111 (98.00%)	39.737 (94.42%)	149.3
SRR17976292	41.27	4.168	4.098 (98.32%)	3.961 (95.03%)	41.025 (99.41%)	4.134 (99.17%)	4.074 (98.56%)	3.961 (95.31%)	100.8
SRR17976293	48.024	4.85	4.767 (98.29%)	4.607 (94.99%)	47.738 (99.40%)	4.811 (99.19%)	4.740 (98.52%)	4.607 (95.27%)	100.8
SRR17976294	42.656	4.308	4.227 (98.11%)	4.074 (94.56%)	42.385 (99.37%)	4.270 (99.12%)	4.200 (98.36%)	4.074 (94.86%)	100.8
SRR17976295	31.49	3.181	3.125 (98.26%)	3.016 (94.83%)	31.320 (99.46%)	3.154 (99.16%)	3.106 (98.47%)	3.016 (95.08%)	100.7
SRR17976296	37.412	3.779	3.717 (98.37%)	3.595 (95.14%)	37.210 (99.46%)	3.749 (99.22%)	3.696 (98.58%)	3.595 (95.40%)	100.8
SRR17976299	30.397	3.07	3.011 (98.07%)	2.901 (94.49%)	30.184 (99.30%)	3.041 (99.06%)	2.991 (98.34%)	2.901 (94.81%)	100.8
SRR17976300	37.181	3.755	3.687 (98.19%)	3.560 (94.79%)	36.885 (99.20%)	3.717 (98.98%)	3.661 (98.49%)	3.560 (95.15%)	100.8
SRR17976301	38.487	3.887	3.824 (98.37%)	3.696 (95.08%)	38.309 (99.54%)	3.859 (99.28%)	3.804 (98.56%)	3.696 (95.31%)	100.7
SRR17976302	34.253	3.46	3.405 (98.41%)	3.293 (95.17%)	34.107 (99.57%)	3.437 (99.36%)	3.389 (98.58%)	3.293 (95.38%)	100.8
SRR17976303	32.964	3.329	3.270 (98.22%)	3.153 (94.70%)	32.788 (99.47%)	3.304 (99.25%)	3.252 (98.43%)	3.153 (94.95%)	100.8
SRR17976304	36.305	3.667	3.606 (98.34%)	3.485 (95.04%)	36.120 (99.49%)	3.639 (99.23%)	3.586 (98.54%)	3.485 (95.28%)	100.7
SRR17976305	34.338	3.468	3.412 (98.39%)	3.300 (95.15%)	34.152 (99.46%)	3.441 (99.21%)	3.392 (98.60%)	3.300 (95.40%)	100.7
SRR17976306	30.484	3.079	3.030 (98.40%)	2.931 (95.19%)	30.317 (99.45%)	3.057 (99.29%)	3.014 (98.61%)	2.931 (95.44%)	100.8
SRR17976307	35.017	3.537	3.476 (98.28%)	3.357 (94.93%)	34.785 (99.34%)	3.506 (99.14%)	3.455 (98.53%)	3.357 (95.23%)	100.8
SRR17976308	35.812	3.617	3.559 (98.41%)	3.442 (95.15%)	35.646 (99.54%)	3.591 (99.29%)	3.541 (98.59%)	3.442 (95.37%)	100.7
SRR18595275	56.338	8.451	8.188 (96.89%)	7.740 (91.59%)	56.282 (99.90%)	8.329 (98.55%)	8.086 (97.08%)	7.740 (91.82%)	148
SRR18595276	39.194	5.879	5.665 (96.36%)	5.307 (90.27%)	39.161 (99.92%)	5.751 (97.83%)	5.558 (96.63%)	5.307 (90.62%)	146.9
SRR18595277	43.748	6.562	6.351 (96.79%)	5.983 (91.17%)	43.434 (99.28%)	6.412 (97.71%)	6.219 (96.99%)	5.983 (91.41%)	147.6
SRR18595278	35.551	5.333	5.158 (96.73%)	4.846 (90.88%)	35.214 (99.05%)	5.231 (98.09%)	5.069 (96.91%)	4.846 (91.09%)	148.5
SRR18595279	41.528	6.229	6.007 (96.42%)	5.658 (90.83%)	41.498 (99.93%)	6.132 (98.45%)	5.929 (96.68%)	5.658 (91.14%)	147.8
SRR1867748	106.094	10.609	10.295 (97.04%)	9.602 (90.50%)	106.055 (99.96%)	10.479 (98.77%)	10.269 (97.99%)	9.602 (91.44%)	98.8
SRR19348911	41.024	6.154	6.038 (98.12%)	5.834 (94.81%)	40.850 (99.58%)	6.122 (99.49%)	6.018 (98.30%)	5.834 (95.01%)	149.9
SRR20997626	58.198	5.878	5.749 (97.81%)	5.525 (94.00%)	57.548 (98.88%)	5.797 (98.63%)	5.695 (98.23%)	5.525 (94.48%)	100.7
SRR20997627	58.523	5.911	5.789 (97.94%)	5.566 (94.17%)	57.918 (98.97%)	5.837 (98.74%)	5.738 (98.31%)	5.566 (94.61%)	100.8
SRR20997628	59.172	5.976	5.836 (97.66%)	5.589 (93.52%)	58.581 (99.00%)	5.905 (98.80%)	5.788 (98.03%)	5.589 (93.95%)	100.8
SRR2175770	93.328	9.333	9.061 (97.09%)	8.471 (90.76%)	93.293 (99.96%)	9.216 (98.75%)	9.038 (98.06%)	8.471 (91.71%)	98.8
SRR2177452	88.395	8.84	8.587 (97.14%)	8.042 (90.98%)	88.344 (99.94%)	8.719 (98.64%)	8.551 (98.08%)	8.042 (91.90%)	98.7
SRR2177454	80.78	8.078	7.848 (97.15%)	7.343 (90.90%)	80.748 (99.96%)	7.976 (98.74%)	7.825 (98.11%)	7.343 (91.84%)	98.8
SRR2182080	60.603	9.151	8.666 (94.70%)	8.049 (87.96%)	59.150 (97.60%)	8.388 (91.66%)	8.230 (98.12%)	8.049 (91.46%)	141.8
SRR24236505	51.851	7.83	7.441 (95.04%)	6.935 (88.58%)	50.881 (98.13%)	7.322 (93.52%)	7.039 (96.13%)	6.935 (89.91%)	143.9
SRR24236506	49.187	7.427	7.072 (95.22%)	6.599 (88.84%)	48.219 (98.03%)	6.930 (93.31%)	6.670 (96.25%)	6.599 (90.15%)	143.7
SRR24236507	53.553	8.087	7.674 (94.90%)	7.168 (88.64%)	52.276 (97.62%)	7.426 (91.84%)	7.147 (96.24%)	7.168 (90.27%)	142.1
SRR24236508	52.033	7.857	7.453 (94.86%)	6.940 (88.33%)	50.867 (97.76%)	7.307 (93.00%)	7.017 (96.04%)	6.940 (89.78%)	143.6
SRR24236510	50.026	7.554	7.165 (94.85%)	6.669 (88.29%)	48.739 (97.43%)	7.028 (93.04%)	6.752 (96.07%)	6.669 (89.77%)	144.2
SRR24236512	52.465	7.922	7.511 (94.81%)	6.983 (88.14%)	51.087 (97.37%)	7.371 (93.04%)	7.073 (95.96%)	6.983 (89.58%)	144.3
SRR24236513	51.298	7.746	7.389 (95.39%)	6.896 (89.03%)	50.299 (98.05%)	7.287 (94.07%)	7.016 (96.28%)	6.896 (90.17%)	144.9
SRR24236514	55.582	8.393	7.989 (95.18%)	7.466 (88.95%)	54.330 (97.75%)	7.808 (93.03%)	7.523 (96.35%)	7.466 (90.38%)	143.7
SRR24236516	52.628	7.947	7.545 (94.94%)	7.031 (88.47%)	51.386 (97.64%)	7.420 (93.37%)	7.132 (96.12%)	7.031 (89.91%)	144.4
SRR3184678	24.883	3.757	3.594 (95.65%)	3.390 (90.23%)	24.203 (97.27%)	3.485 (92.75%)	3.433 (98.52%)	3.390 (93.27%)	144
SRR3184681	19.077	2.881	2.705 (93.91%)	2.529 (87.81%)	18.160 (95.19%)	2.590 (89.93%)	2.545 (98.26%)	2.529 (92.45%)	142.6
SRR3184702	17.591	2.656	2.540 (95.63%)	2.396 (90.20%)	17.109 (97.26%)	2.457 (92.50%)	2.421 (98.52%)	2.396 (93.25%)	143.6
SRR3735179	121.222	15.27	15.001 (98.24%)	14.650 (95.94%)	120.043 (99.03%)	15.089 (98.81%)	14.891 (98.69%)	14.650 (96.53%)	125.7
SRR3735193	127.68	16.086	15.824 (98.37%)	15.485 (96.26%)	126.557 (99.12%)	15.915 (98.94%)	15.720 (98.77%)	15.485 (96.79%)	125.8
SRR3735547	124.784	15.713	15.452 (98.34%)	15.118 (96.21%)	123.667 (99.11%)	15.540 (98.90%)	15.346 (98.75%)	15.118 (96.76%)	125.7
SRR3735572	128.481	16.186	15.908 (98.28%)	15.557 (96.11%)	127.294 (99.08%)	16.001 (98.86%)	15.795 (98.71%)	15.557 (96.68%)	125.7
SRR3735589	120.971	15.232	14.954 (98.18%)	14.616 (95.96%)	119.787 (99.02%)	15.044 (98.76%)	14.841 (98.65%)	14.616 (96.58%)	125.6
SRR3735674	121.383	15.259	14.982 (98.18%)	14.543 (95.30%)	120.464 (99.24%)	15.091 (98.90%)	14.893 (98.69%)	14.543 (95.91%)	125.3
SRR3735739	134.794	16.981	16.694 (98.31%)	16.333 (96.19%)	133.548 (99.08%)	16.785 (98.85%)	16.574 (98.74%)	16.333 (96.76%)	125.7
SRR3735764	142.672	17.973	17.669 (98.31%)	17.288 (96.19%)	141.419 (99.12%)	17.771 (98.88%)	17.544 (98.72%)	17.288 (96.75%)	125.7
SRR5768040	42.851	6.428	6.157 (95.79%)	5.780 (89.93%)	42.239 (98.57%)	6.295 (97.94%)	6.084 (96.64%)	5.780 (91.12%)	149
SRR5768041	49.21	7.381	7.189 (97.40%)	6.897 (93.43%)	48.646 (98.85%)	7.269 (98.48%)	7.121 (97.96%)	6.897 (94.25%)	149.4
SRR5768042	43.141	6.471	6.241 (96.45%)	5.916 (91.42%)	42.367 (98.21%)	6.317 (97.62%)	6.150 (97.35%)	5.916 (92.73%)	149.1
SRR5769683	49.999	6.25	5.925 (94.81%)	5.632 (90.11%)	49.772 (99.54%)	6.154 (98.46%)	5.896 (95.81%)	5.632 (91.14%)	123.6
SRR5769684	43.543	5.443	5.178 (95.14%)	4.939 (90.74%)	43.329 (99.51%)	5.362 (98.51%)	5.152 (96.09%)	4.939 (91.74%)	123.7
SRR5770095	40.736	6.11	5.760 (94.26%)	5.317 (87.02%)	39.230 (96.30%)	5.831 (95.43%)	5.591 (95.89%)	5.317 (89.40%)	148.6
SRR5770097	45.089	6.763	6.397 (94.58%)	5.913 (87.43%)	43.814 (97.17%)	6.517 (96.36%)	6.251 (95.92%)	5.913 (89.34%)	148.7
SRR5770098	43.771	6.566	6.182 (94.16%)	5.686 (86.60%)	42.377 (96.81%)	6.299 (95.93%)	6.023 (95.63%)	5.686 (88.69%)	148.6
SRR8088336	57.982	5.856	5.782 (98.74%)	5.656 (96.58%)	57.596 (99.33%)	5.808 (99.18%)	5.749 (98.98%)	5.656 (96.95%)	100.8
SRR8088337	53.343	5.388	5.316 (98.66%)	5.190 (96.33%)	52.985 (99.33%)	5.344 (99.19%)	5.285 (98.91%)	5.190 (96.70%)	100.9
SRR8088340	52.014	5.253	5.194 (98.87%)	5.081 (96.72%)	51.821 (99.63%)	5.224 (99.44%)	5.173 (99.03%)	5.081 (96.97%)	100.8
SRR8088341	56.624	5.719	5.651 (98.80%)	5.529 (96.67%)	56.312 (99.45%)	5.679 (99.29%)	5.622 (99.01%)	5.529 (96.99%)	100.8
SRR8088342	54.058	5.46	5.392 (98.76%)	5.273 (96.57%)	53.741 (99.41%)	5.419 (99.25%)	5.364 (98.98%)	5.273 (96.91%)	100.8
SRR8088343	60.581	6.119	6.039 (98.70%)	5.899 (96.41%)	60.190 (99.36%)	6.070 (99.21%)	6.006 (98.94%)	5.899 (96.78%)	100.8
SRR8088344	50.206	5.071	5.002 (98.65%)	4.886 (96.36%)	49.834 (99.26%)	5.025 (99.10%)	4.971 (98.92%)	4.886 (96.78%)	100.8
SRR8088345	53.011	5.354	5.284 (98.69%)	5.162 (96.42%)	52.651 (99.32%)	5.310 (99.18%)	5.254 (98.93%)	5.162 (96.80%)	100.9
SRR8088346	48.771	4.926	4.873 (98.93%)	4.777 (96.97%)	48.548 (99.54%)	4.894 (99.36%)	4.851 (99.11%)	4.777 (97.24%)	100.8
SRR8088347	47.297	4.777	4.721 (98.82%)	4.620 (96.70%)	47.044 (99.46%)	4.743 (99.29%)	4.697 (99.02%)	4.620 (97.02%)	100.8
SRR9264659	39.118	4.928	4.786 (97.12%)	4.482 (90.95%)	39.089 (99.93%)	4.853 (98.48%)	4.774 (98.38%)	4.482 (92.18%)	124.1
SRR9264660	34.86	4.391	4.254 (96.86%)	3.969 (90.39%)	34.834 (99.93%)	4.317 (98.31%)	4.243 (98.28%)	3.969 (91.76%)	123.9
SRR9264661	32.504	4.094	3.967 (96.88%)	3.703 (90.44%)	32.480 (99.93%)	4.025 (98.31%)	3.956 (98.29%)	3.703 (91.81%)	123.9
SRR9264662	31.923	4.021	3.908 (97.18%)	3.660 (91.01%)	31.901 (99.93%)	3.963 (98.55%)	3.899 (98.39%)	3.660 (92.19%)	124.2
SRR9264663	36.3	4.573	4.433 (96.95%)	4.142 (90.58%)	36.274 (99.93%)	4.498 (98.37%)	4.422 (98.31%)	4.142 (91.91%)	124
SRR9264664	45.026	5.671	5.510 (97.16%)	5.159 (90.97%)	44.995 (99.93%)	5.588 (98.53%)	5.498 (98.39%)	5.159 (92.17%)	124.2
SRR9264665	40.655	5.121	4.978 (97.20%)	4.665 (91.09%)	40.626 (99.93%)	5.047 (98.55%)	4.967 (98.41%)	4.665 (92.27%)	124.2
SRR9264666	42.656	5.373	5.223 (97.21%)	4.897 (91.15%)	42.626 (99.93%)	5.295 (98.55%)	5.211 (98.43%)	4.897 (92.34%)	124.2
SRR9264667	41.39	5.213	5.060 (97.06%)	4.725 (90.64%)	41.361 (99.93%)	5.135 (98.50%)	5.049 (98.32%)	4.725 (91.86%)	124.1

## Sheet: 4
Supplementary Table 4 Gene annotation summary.
Metric	Gene count	Percentage
GO	13695	0.4765
KEGG_KO	12586	0.4379
EC	5572	0.1939
KEGG_Pathway	7880	0.2742
eggNOG	24914	0.8669
COG	26836	0.9338
Swiss_Prot	20367	0.7087
TrEMBL	28084	0.9772
NR	27191	0.9461
A.thaliana	24197	0.8419
CDD	9388	0.3267
Pfam	22488	0.7825
SUPERFAMILY	17696	0.6157
Interpro	23426	0.8151
Phobius	10398	0.3618
Gene3D	18796	0.654
PRINTS	4229	0.1471
Coils	4645	0.1616
TIGRFAM	2814	0.0979
SMART	8634	0.3004
Unannotated	420	0.0146

## Sheet: 5
Supplementary Table 5 BUSCO analysis summary.
	Genome	Gene
Complete BUSCOs (C)	1596	1597
Complete and single-copy BUSCOs (S)	1542	1100
Complete and duplicated BUSCOs (D)	54	497
Fragmented BUSCOs (F)	9	4
Missing BUSCOs (M)	9	13
Total BUSCO groups searched	1614	1614

## Sheet: 6
Supplementary Table 6 GO enrichment analysis summary for genes with TE insertions upstream 5kb.
ID	Description	GeneRatio	BgRatio	pvalue	p.adjust	qvalue	geneID	Count
GO:0006605	protein targeting	14/280	182/12504	5.99687e-05	0.0622841	0.0598446	Virad03G0147300/Virad03G0211400/Virad04G0097600/Virad06G0063900/Virad08G0061600/Virad08G0276400/Virad08G0336900/Virad10G0017200/Virad10G0126400/Virad10G0163500/Virad10G0163600/Virad10G0218200/Virad11G0136600/Virad11G0136800	14
GO:0010075	regulation of meristem growth	8/280	68/12504	0.000132004	0.0622841	0.0598446	Virad01G0014600/Virad01G0149000/Virad03G0050400/Virad05G0045100/Virad08G0156600/Virad08G0287100/Virad10G0037100/Virad10G0099000	8
GO:0009810	stilbene metabolic process	4/280	16/12504	0.000362117	0.0622841	0.0598446	Virad10G0163500/Virad10G0163600/Virad11G0136600/Virad11G0136800	4
GO:0018904	ether metabolic process	4/280	16/12504	0.000362117	0.0622841	0.0598446	Virad10G0163500/Virad10G0163600/Virad11G0136600/Virad11G0136800	4
GO:0035150	regulation of tube size	4/280	16/12504	0.000362117	0.0622841	0.0598446	Virad10G0163500/Virad10G0163600/Virad11G0136600/Virad11G0136800	4
GO:0035296	regulation of tube diameter	4/280	16/12504	0.000362117	0.0622841	0.0598446	Virad10G0163500/Virad10G0163600/Virad11G0136600/Virad11G0136800	4
GO:0046272	stilbene catabolic process	4/280	16/12504	0.000362117	0.0622841	0.0598446	Virad10G0163500/Virad10G0163600/Virad11G0136600/Virad11G0136800	4
GO:0097176	epoxide metabolic process	4/280	16/12504	0.000362117	0.0622841	0.0598446	Virad10G0163500/Virad10G0163600/Virad11G0136600/Virad11G0136800	4
GO:0097746	blood vessel diameter maintenance	4/280	16/12504	0.000362117	0.0622841	0.0598446	Virad10G0163500/Virad10G0163600/Virad11G0136600/Virad11G0136800	4
GO:1900673	olefin metabolic process	6/280	46/12504	0.00052731	0.0816276	0.0784304	Virad01G0149000/Virad03G0249400/Virad10G0163500/Virad10G0163600/Virad11G0136600/Virad11G0136800	6
GO:0042759	long-chain fatty acid biosynthetic process	4/280	18/12504	0.0005877	0.0827054	0.0794661	Virad10G0163500/Virad10G0163600/Virad11G0136600/Virad11G0136800	4
GO:0035266	meristem growth	8/280	86/12504	0.000669949	0.0864234	0.0830384	Virad01G0014600/Virad01G0149000/Virad03G0050400/Virad05G0045100/Virad08G0156600/Virad08G0287100/Virad10G0037100/Virad10G0099000	8
GO:0046839	phospholipid dephosphorylation	6/280	49/12504	0.000744309	0.08863	0.0851586	Virad02G0090500/Virad07G0262700/Virad10G0163500/Virad10G0163600/Virad11G0136600/Virad11G0136800	6
GO:0042632	cholesterol homeostasis	4/280	20/12504	0.000898272	0.0927016	0.0890707	Virad10G0163500/Virad10G0163600/Virad11G0136600/Virad11G0136800	4
GO:0055092	sterol homeostasis	4/280	20/12504	0.000898272	0.0927016	0.0890707	Virad10G0163500/Virad10G0163600/Virad11G0136600/Virad11G0136800	4
GO:0019373	epoxygenase P450 pathway	4/280	21/12504	0.00109025	0.0975293	0.0937093	Virad10G0163500/Virad10G0163600/Virad11G0136600/Virad11G0136800	4
GO:0090181	regulation of cholesterol metabolic process	4/280	21/12504	0.00109025	0.0975293	0.0937093	Virad10G0163500/Virad10G0163600/Virad11G0136600/Virad11G0136800	4
GO:0072507	divalent inorganic cation homeostasis	6/280	53/12504	0.00113406	0.0975293	0.0937093	Virad07G0195400/Virad08G0237600/Virad10G0163500/Virad10G0163600/Virad11G0136600/Virad11G0136800	6
GO:0006805	xenobiotic metabolic process	4/280	22/12504	0.00130927	0.103836	0.0997693	Virad10G0163500/Virad10G0163600/Virad11G0136600/Virad11G0136800	4
GO:0019218	regulation of steroid metabolic process	4/280	23/12504	0.00155727	0.103836	0.0997693	Virad10G0163500/Virad10G0163600/Virad11G0136600/Virad11G0136800	4
GO:0080184	response to phenylpropanoid	3/280	11/12504	0.00160415	0.103836	0.0997693	Virad01G0054600/Virad01G0055700/Virad01G0055800	3
GO:0006874	cellular calcium ion homeostasis	5/280	39/12504	0.00167694	0.103836	0.0997693	Virad07G0195400/Virad10G0163500/Virad10G0163600/Virad11G0136600/Virad11G0136800	5
GO:0008217	regulation of blood pressure	4/280	24/12504	0.00183616	0.109322	0.10504	Virad10G0163500/Virad10G0163600/Virad11G0136600/Virad11G0136800	4
GO:0006690	icosanoid metabolic process	5/280	44/12504	0.00288846	0.150574	0.144676	Virad02G0108200/Virad10G0163500/Virad10G0163600/Virad11G0136600/Virad11G0136800	5
GO:0045184	establishment of protein localization	21/280	490/12504	0.00339436	0.159226	0.15299	Virad03G0057100/Virad03G0147300/Virad03G0204800/Virad03G0211400/Virad04G0097600/Virad04G0112200/Virad06G0063900/Virad07G0221600/Virad07G0249600/Virad08G0061600/Virad08G0229200/Virad08G0276400/Virad08G0336900/Virad10G0017200/Virad10G0126400/Virad10G0163500/Virad10G0163600/Virad10G0218200/Virad11G0136600/Virad11G0136800/Virad11G0210800	21
GO:0008015	blood circulation	4/280	29/12504	0.00375958	0.170413	0.163739	Virad10G0163500/Virad10G0163600/Virad11G0136600/Virad11G0136800	4
GO:0051240	positive regulation of multicellular organismal process	12/280	221/12504	0.00415659	0.178343	0.171358	Virad03G0249400/Virad04G0007200/Virad05G0032200/Virad05G0084400/Virad07G0207600/Virad07G0207700/Virad07G0287000/Virad08G0180600/Virad08G0246500/Virad08G0343800/Virad10G0126900/Virad11G0132300	12
GO:0006954	inflammatory response	4/280	30/12504	0.00426273	0.178343	0.171358	Virad10G0163500/Virad10G0163600/Virad11G0136600/Virad11G0136800	4
GO:0048582	positive regulation of post-embryonic development	8/280	122/12504	0.00610795	0.242438	0.232943	Virad03G0249400/Virad05G0032200/Virad05G0084400/Virad07G0207600/Virad08G0180600/Virad08G0246500/Virad08G0343800/Virad11G0132300	8
GO:0072594	establishment of protein localization to organelle	12/280	233/12504	0.006296	0.243655	0.234112	Virad03G0147300/Virad03G0211400/Virad04G0097600/Virad08G0061600/Virad08G0276400/Virad08G0336900/Virad10G0126400/Virad10G0163500/Virad10G0163600/Virad11G0136600/Virad11G0136800/Virad11G0210800	12
GO:1902652	secondary alcohol metabolic process	4/280	34/12504	0.00672689	0.253981	0.244033	Virad10G0163500/Virad10G0163600/Virad11G0136600/Virad11G0136800	4
GO:0032436	positive regulation of proteasomal ubiquitin-dependent protein catabolic process	4/280	36/12504	0.00825165	0.287241	0.275991	Virad02G0114200/Virad02G0114500/Virad09G0104700/Virad11G0218100	4
GO:2000060	positive regulation of ubiquitin-dependent protein catabolic process	4/280	36/12504	0.00825165	0.287241	0.275991	Virad02G0114200/Virad02G0114500/Virad09G0104700/Virad11G0218100	4
GO:1901568	fatty acid derivative metabolic process	6/280	79/12504	0.00847938	0.287241	0.275991	Virad01G0058900/Virad02G0108200/Virad10G0163500/Virad10G0163600/Virad11G0136600/Virad11G0136800	6
GO:0043574	peroxisomal transport	4/280	38/12504	0.00998679	0.297299	0.285654	Virad10G0163500/Virad10G0163600/Virad11G0136600/Virad11G0136800	4
GO:0009735	response to cytokinin	13/280	280/12504	0.0105028	0.301081	0.289288	Virad01G0054600/Virad01G0055700/Virad01G0055800/Virad03G0050400/Virad03G0154900/Virad03G0249400/Virad04G0213700/Virad05G0045100/Virad05G0084600/Virad06G0186600/Virad06G0186800/Virad07G0246600/Virad11G0219600	13
GO:0010449	root meristem growth	4/280	39/12504	0.0109365	0.302316	0.290475	Virad01G0149000/Virad03G0050400/Virad05G0045100/Virad10G0099000	4
GO:0042537	benzene-containing compound metabolic process	6/280	84/12504	0.0113096	0.307145	0.295115	Virad05G0032200/Virad05G0084400/Virad10G0163500/Virad10G0163600/Virad11G0136600/Virad11G0136800	6
GO:0051568	histone H3-K4 methylation	4/280	40/12504	0.0119425	0.31334	0.301067	Virad01G0068200/Virad01G0068300/Virad06G0183300/Virad10G0128200	4
GO:0010975	regulation of neuron projection development	3/280	23/12504	0.0141235	0.347263	0.333662	Virad01G0114700/Virad04G0007200/Virad06G0169100	3
GO:0000723	telomere maintenance	5/280	64/12504	0.0141386	0.347263	0.333662	Virad01G0042000/Virad04G0107200/Virad04G0112900/Virad06G0242800/Virad10G0087100	5
GO:0048509	regulation of meristem development	9/280	170/12504	0.0143571	0.347263	0.333662	Virad01G0014600/Virad01G0149000/Virad02G0103200/Virad03G0050400/Virad05G0045100/Virad08G0156600/Virad08G0287100/Virad10G0037100/Virad10G0099000	9
GO:0032200	telomere organization	5/280	65/12504	0.0150448	0.356091	0.342144	Virad01G0042000/Virad04G0107200/Virad04G0112900/Virad06G0242800/Virad10G0087100	5
GO:0051094	positive regulation of developmental process	11/280	232/12504	0.0154948	0.356091	0.342144	Virad03G0249400/Virad04G0007200/Virad05G0032200/Virad05G0084400/Virad07G0207600/Virad07G0207700/Virad08G0180600/Virad08G0246500/Virad08G0343800/Virad10G0126900/Virad11G0132300	11
GO:0048638	regulation of developmental growth	10/280	202/12504	0.0156423	0.356091	0.342144	Virad01G0014600/Virad01G0149000/Virad03G0050400/Virad04G0112200/Virad05G0045100/Virad07G0269600/Virad08G0156600/Virad08G0287100/Virad10G0037100/Virad10G0099000	10
GO:0006303	double-strand break repair via nonhomologous end joining	3/280	24/12504	0.0158788	0.356238	0.342285	Virad04G0107200/Virad06G0242800/Virad10G0087100	3
GO:0006869	lipid transport	6/280	93/12504	0.0179803	0.375307	0.360607	Virad03G0156000/Virad06G0077300/Virad06G0167400/Virad08G0204600/Virad09G0107600/Virad11G0232700	6
GO:0010097	specification of stamen identity	2/280	10/12504	0.019969	0.399572	0.383922	Virad03G0073200/Virad08G0250600	2
GO:0006821	chloride transport	2/280	11/12504	0.0240501	0.454019	0.436236	Virad05G0167900/Virad09G0071300	2
GO:0030521	androgen receptor signaling pathway	2/280	11/12504	0.0240501	0.454019	0.436236	Virad02G0114200/Virad02G0114500	2
GO:0016311	dephosphorylation	12/280	282/12504	0.0251699	0.461111	0.443051	Virad01G0042000/Virad02G0090500/Virad02G0110400/Virad02G0180400/Virad06G0121800/Virad07G0246600/Virad07G0262700/Virad08G0304300/Virad10G0163500/Virad10G0163600/Virad11G0136600/Virad11G0136800	12
GO:0051960	regulation of nervous system development	4/280	50/12504	0.0253194	0.461111	0.443051	Virad01G0114700/Virad04G0007200/Virad06G0169100/Virad07G0269600	4
GO:0030166	proteoglycan biosynthetic process	2/280	12/12504	0.0284394	0.491302	0.472059	Virad01G0114700/Virad01G0149000	2
GO:0045664	regulation of neuron differentiation	3/280	30/12504	0.0288815	0.491302	0.472059	Virad01G0114700/Virad04G0007200/Virad06G0169100	3
GO:0045842	positive regulation of mitotic metaphase/anaphase transition	2/280	13/12504	0.0331211	0.510328	0.49034	Virad09G0104700/Virad11G0218100	2
GO:0062033	positive regulation of mitotic sister chromatid segregation	2/280	13/12504	0.0331211	0.510328	0.49034	Virad09G0104700/Virad11G0218100	2
GO:1901970	positive regulation of mitotic sister chromatid separation	2/280	13/12504	0.0331211	0.510328	0.49034	Virad09G0104700/Virad11G0218100	2
GO:1902101	positive regulation of metaphase/anaphase transition of cell cycle	2/280	13/12504	0.0331211	0.510328	0.49034	Virad09G0104700/Virad11G0218100	2
GO:1905820	positive regulation of chromosome separation	2/280	13/12504	0.0331211	0.510328	0.49034	Virad09G0104700/Virad11G0218100	2
GO:0048359	mucilage metabolic process involved in seed coat development	3/280	32/12504	0.0341564	0.516062	0.495849	Virad08G0162900/Virad10G0141900/Virad10G0218200	3
GO:0010876	lipid localization	6/280	108/12504	0.0343374	0.516062	0.495849	Virad03G0156000/Virad06G0077300/Virad06G0167400/Virad08G0204600/Virad09G0107600/Virad11G0232700	6
GO:0031344	regulation of cell projection organization	3/280	33/12504	0.036968	0.543145	0.521872	Virad01G0114700/Virad04G0007200/Virad06G0169100	3
GO:0120035	regulation of plasma membrane bounded cell projection organization	3/280	33/12504	0.036968	0.543145	0.521872	Virad01G0114700/Virad04G0007200/Virad06G0169100	3
GO:0019344	cysteine biosynthetic process	2/280	14/12504	0.0380802	0.543145	0.521872	Virad03G0289400/Virad07G0158600	2
GO:0090351	seedling development	11/280	268/12504	0.0390742	0.543145	0.521872	Virad03G0175100/Virad03G0249400/Virad05G0032200/Virad05G0084400/Virad05G0184500/Virad06G0167400/Virad08G0162900/Virad08G0180600/Virad09G0187200/Virad10G0092100/Virad11G0132300	11
GO:0010043	response to zinc ion	4/280	59/12504	0.0428855	0.543145	0.521872	Virad01G0054600/Virad01G0055700/Virad01G0055800/Virad06G0186800	4
GO:0080156	mitochondrial mRNA modification	4/280	59/12504	0.0428855	0.543145	0.521872	Virad03G0175100/Virad05G0184500/Virad07G0211400/Virad09G0067200	4
GO:0045292	mRNA cis splicing, via spliceosome	2/280	15/12504	0.0433018	0.543145	0.521872	Virad04G0210000/Virad09G0089600	2
GO:0045840	positive regulation of mitotic nuclear division	2/280	15/12504	0.0433018	0.543145	0.521872	Virad09G0104700/Virad11G0218100	2
GO:0051984	positive regulation of chromosome segregation	2/280	15/12504	0.0433018	0.543145	0.521872	Virad09G0104700/Virad11G0218100	2
GO:0071475	cellular hyperosmotic salinity response	2/280	15/12504	0.0433018	0.543145	0.521872	Virad05G0032200/Virad05G0084400	2
GO:0090451	cotyledon boundary formation	2/280	15/12504	0.0433018	0.543145	0.521872	Virad01G0014600/Virad08G0287100	2
GO:2000038	regulation of stomatal complex development	2/280	15/12504	0.0433018	0.543145	0.521872	Virad07G0207600/Virad08G0266200	2
GO:0055082	cellular chemical homeostasis	9/280	207/12504	0.0435078	0.543145	0.521872	Virad06G0154400/Virad07G0172700/Virad07G0195400/Virad07G0210100/Virad08G0237600/Virad10G0163500/Virad10G0163600/Virad11G0136600/Virad11G0136800	9
GO:0009410	response to xenobiotic stimulus	4/280	60/12504	0.0451715	0.550594	0.529029	Virad10G0163500/Virad10G0163600/Virad11G0136600/Virad11G0136800	4
GO:0007031	peroxisome organization	4/280	61/12504	0.0475244	0.565907	0.543742	Virad10G0163500/Virad10G0163600/Virad11G0136600/Virad11G0136800	4
GO:0043144	sno(s)RNA processing	2/280	16/12504	0.0487719	0.565907	0.543742	Virad04G0112900/Virad09G0089600	2
GO:0050767	regulation of neurogenesis	3/280	37/12504	0.0493524	0.565907	0.543742	Virad01G0114700/Virad04G0007200/Virad06G0169100	3
GO:0030010	establishment of cell polarity	3/280	38/12504	0.0527266	0.590076	0.566964	Virad01G0014600/Virad03G0154900/Virad08G0287100	3
GO:0033044	regulation of chromosome organization	7/280	151/12504	0.0533287	0.590076	0.566964	Virad01G0042000/Virad03G0204800/Virad04G0112900/Virad06G0183300/Virad09G0104700/Virad10G0099000/Virad11G0218100	7
GO:0006903	vesicle targeting	2/280	17/12504	0.0544767	0.590076	0.566964	Virad08G0229200/Virad10G0218200	2
GO:1901992	positive regulation of mitotic cell cycle phase transition	2/280	17/12504	0.0544767	0.590076	0.566964	Virad09G0104700/Virad11G0218100	2
GO:0046482	para-aminobenzoic acid metabolic process	2/280	18/12504	0.0604031	0.615158	0.591064	Virad05G0032200/Virad05G0084400	2
GO:0010191	mucilage metabolic process	3/280	41/12504	0.0634924	0.634104	0.609268	Virad08G0162900/Virad10G0141900/Virad10G0218200	3
GO:0046677	response to antibiotic	13/280	362/12504	0.0639564	0.634644	0.609787	Virad01G0018600/Virad03G0156000/Virad05G0032200/Virad05G0084400/Virad06G0027800/Virad06G0036500/Virad07G0094600/Virad07G0172700/Virad07G0273800/Virad07G0274300/Virad07G0297500/Virad07G0305500/Virad08G0045600	13
GO:0062012	regulation of small molecule metabolic process	6/280	127/12504	0.0658125	0.641129	0.616017	Virad01G0149000/Virad10G0163500/Virad10G0163600/Virad11G0136600/Virad11G0136800/Virad11G0142200	6
GO:0080024	indolebutyric acid metabolic process	2/280	19/12504	0.0665385	0.64376	0.618545	Virad05G0032200/Virad05G0084400	2
GO:0000096	sulfur amino acid metabolic process	3/280	42/12504	0.0672896	0.646983	0.621642	Virad01G0149000/Virad03G0289400/Virad07G0158600	3
GO:0048466	androecium development	6/280	132/12504	0.0762038	0.698799	0.671429	Virad02G0078500/Virad03G0057100/Virad03G0073200/Virad06G0183300/Virad08G0250600/Virad10G0099000	6
GO:0120036	plasma membrane bounded cell projection organization	5/280	101/12504	0.0762901	0.698799	0.671429	Virad01G0114700/Virad04G0007200/Virad06G0014600/Virad06G0169100/Virad10G0128200	5
GO:0002229	defense response to oomycetes	3/280	45/12504	0.0792809	0.706274	0.67861	Virad03G0156000/Virad06G0176300/Virad08G0285000	3
GO:2000280	regulation of root development	5/280	103/12504	0.0814218	0.716142	0.688093	Virad01G0149000/Virad03G0050400/Virad05G0045100/Virad05G0084600/Virad10G0099000	5
GO:0009642	response to light intensity	7/280	169/12504	0.0857096	0.724175	0.695811	Virad01G0039100/Virad03G0147300/Virad05G0077900/Virad06G0036500/Virad06G0186800/Virad07G0158600/Virad08G0237600	7
GO:0080186	developmental vegetative growth	2/280	22/12504	0.0860776	0.724175	0.695811	Virad02G0162600/Virad10G0037100	2
GO:0042538	hyperosmotic salinity response	4/280	75/12504	0.0873363	0.730792	0.702169	Virad05G0032200/Virad05G0084400/Virad07G0221600/Virad08G0252500	4
GO:0042631	cellular response to water deprivation	3/280	48/12504	0.0921285	0.762647	0.732776	Virad02G0018900/Virad05G0032200/Virad05G0084400	3
GO:0071462	cellular response to water stimulus	3/280	48/12504	0.0921285	0.762647	0.732776	Virad02G0018900/Virad05G0032200/Virad05G0084400	3
GO:0009736	cytokinin-activated signaling pathway	4/280	77/12504	0.0940275	0.77013	0.739966	Virad03G0050400/Virad05G0045100/Virad05G0084600/Virad06G0186600	4
GO:0048193	Golgi vesicle transport	6/280	140/12504	0.0946501	0.771149	0.740945	Virad04G0108900/Virad06G0226900/Virad07G0249600/Virad08G0229200/Virad10G0126400/Virad10G0218200	6
GO:0000911	cytokinesis by cell plate formation	3/280	50/12504	0.101141	0.786762	0.755947	Virad04G0108900/Virad06G0169100/Virad07G0239500	3
GO:0008284	positive regulation of cell population proliferation	3/280	50/12504	0.101141	0.786762	0.755947	Virad01G0014600/Virad07G0207700/Virad08G0287100	3
GO:0034976	response to endoplasmic reticulum stress	4/280	80/12504	0.104504	0.800783	0.769419	Virad06G0186800/Virad07G0221600/Virad07G0286200/Virad09G0081000	4
GO:0140053	mitochondrial gene expression	4/280	80/12504	0.104504	0.800783	0.769419	Virad03G0175100/Virad05G0184500/Virad06G0078200/Virad09G0067200	4
GO:0010088	phloem development	2/280	25/12504	0.107082	0.800783	0.769419	Virad04G0112200/Virad07G0032600	2
GO:0051648	vesicle localization	2/280	25/12504	0.107082	0.800783	0.769419	Virad08G0229200/Virad10G0218200	2
GO:0071577	zinc ion transmembrane transport	2/280	25/12504	0.107082	0.800783	0.769419	Virad04G0039800/Virad08G0237600	2
GO:0006334	nucleosome assembly	2/280	26/12504	0.11436	0.80237	0.770943	Virad08G0179200/Virad11G0223800	2
GO:0034219	carbohydrate transmembrane transport	5/280	115/12504	0.115893	0.80237	0.770943	Virad07G0210100/Virad07G0367900/Virad08G0123700/Virad08G0180600/Virad09G0079300	5
GO:1902410	mitotic cytokinetic process	3/280	54/12504	0.120156	0.80237	0.770943	Virad04G0108900/Virad06G0169100/Virad07G0239500	3
GO:0009850	auxin metabolic process	4/280	85/12504	0.123079	0.80237	0.770943	Virad02G0155600/Virad02G0201700/Virad05G0032200/Virad05G0084400	4
GO:0060249	anatomical structure homeostasis	3/280	55/12504	0.125103	0.80237	0.770943	Virad04G0107200/Virad06G0242800/Virad10G0087100	3
GO:0031348	negative regulation of defense response	4/280	86/12504	0.126953	0.80237	0.770943	Virad06G0176300/Virad07G0228000/Virad08G0348300/Virad10G0017200	4
GO:0016050	vesicle organization	5/280	119/12504	0.128714	0.80237	0.770943	Virad06G0063900/Virad06G0226900/Virad08G0229200/Virad10G0017200/Virad10G0126400	5
GO:0006829	zinc ion transport	2/280	28/12504	0.129275	0.80237	0.770943	Virad04G0039800/Virad08G0237600	2
GO:0046461	neutral lipid catabolic process	2/280	28/12504	0.129275	0.80237	0.770943	Virad02G0108200/Virad03G0164600	2
GO:0046464	acylglycerol catabolic process	2/280	28/12504	0.129275	0.80237	0.770943	Virad02G0108200/Virad03G0164600	2
GO:0080113	regulation of seed growth	2/280	28/12504	0.129275	0.80237	0.770943	Virad03G0050400/Virad05G0045100	2
GO:0015718	monocarboxylic acid transport	3/280	57/12504	0.135211	0.80237	0.770943	Virad03G0156000/Virad06G0077300/Virad08G0123700	3
GO:0009958	positive gravitropism	2/280	29/12504	0.136894	0.80237	0.770943	Virad02G0149500/Virad10G0126400	2
GO:0034330	cell junction organization	2/280	29/12504	0.136894	0.80237	0.770943	Virad04G0112200/Virad07G0269600	2
GO:0010941	regulation of cell death	7/280	191/12504	0.137581	0.80237	0.770943	Virad06G0183300/Virad06G0186800/Virad07G0207700/Virad07G0228000/Virad08G0281300/Virad08G0285000/Virad08G0348300	7
GO:0071236	cellular response to antibiotic	4/280	90/12504	0.142948	0.80237	0.770943	Virad01G0018600/Virad05G0032200/Virad05G0084400/Virad06G0027800	4
GO:0009693	ethylene biosynthetic process	2/280	30/12504	0.144609	0.80237	0.770943	Virad01G0149000/Virad03G0249400	2
GO:0009862	systemic acquired resistance, salicylic acid mediated signaling pathway	2/280	30/12504	0.144609	0.80237	0.770943	Virad01G0018600/Virad06G0027800	2
GO:0042548	regulation of photosynthesis, light reaction	2/280	30/12504	0.144609	0.80237	0.770943	Virad06G0186800/Virad09G0071300	2
GO:0043450	alkene biosynthetic process	2/280	30/12504	0.144609	0.80237	0.770943	Virad01G0149000/Virad03G0249400	2
GO:0045931	positive regulation of mitotic cell cycle	2/280	30/12504	0.144609	0.80237	0.770943	Virad09G0104700/Virad11G0218100	2
GO:1900674	olefin biosynthetic process	2/280	30/12504	0.144609	0.80237	0.770943	Virad01G0149000/Virad03G0249400	2
GO:0048545	response to steroid hormone	4/280	91/12504	0.147066	0.80237	0.770943	Virad02G0114200/Virad02G0114500/Virad03G0204800/Virad08G0394900	4
GO:0031331	positive regulation of cellular catabolic process	5/280	125/12504	0.14909	0.80237	0.770943	Virad02G0114200/Virad02G0114500/Virad08G0315900/Virad09G0104700/Virad11G0218100	5
GO:0072593	reactive oxygen species metabolic process	6/280	160/12504	0.150046	0.80237	0.770943	Virad07G0158600/Virad08G0285000/Virad10G0163500/Virad10G0163600/Virad11G0136600/Virad11G0136800	6
GO:0032386	regulation of intracellular transport	3/280	60/12504	0.150876	0.80237	0.770943	Virad03G0204800/Virad06G0063900/Virad08G0229200	3
GO:0046323	glucose import	3/280	60/12504	0.150876	0.80237	0.770943	Virad07G0210100/Virad08G0180600/Virad09G0079300	3
GO:0010380	regulation of chlorophyll biosynthetic process	2/280	31/12504	0.152412	0.80237	0.770943	Virad03G0050400/Virad10G0037100	2
GO:0046503	glycerolipid catabolic process	2/280	31/12504	0.152412	0.80237	0.770943	Virad02G0108200/Virad03G0164600	2
GO:0008645	hexose transmembrane transport	3/280	61/12504	0.156222	0.80237	0.770943	Virad07G0210100/Virad08G0180600/Virad09G0079300	3
GO:0019318	hexose metabolic process	3/280	61/12504	0.156222	0.80237	0.770943	Virad07G0046400/Virad07G0246600/Virad08G0276100	3
GO:1904659	glucose transmembrane transport	3/280	61/12504	0.156222	0.80237	0.770943	Virad07G0210100/Virad08G0180600/Virad09G0079300	3
GO:0060548	negative regulation of cell death	4/280	94/12504	0.159691	0.80237	0.770943	Virad07G0207700/Virad07G0228000/Virad08G0281300/Virad08G0348300	4
GO:0080135	regulation of cellular response to stress	4/280	94/12504	0.159691	0.80237	0.770943	Virad01G0114700/Virad06G0169100/Virad06G0183300/Virad07G0207700	4
GO:0032940	secretion by cell	5/280	128/12504	0.159762	0.80237	0.770943	Virad06G0063900/Virad07G0221600/Virad08G0229200/Virad10G0017200/Virad10G0218200	5
GO:0010310	regulation of hydrogen peroxide metabolic process	2/280	32/12504	0.160296	0.80237	0.770943	Virad07G0158600/Virad08G0285000	2
GO:0051781	positive regulation of cell division	2/280	32/12504	0.160296	0.80237	0.770943	Virad09G0104700/Virad11G0218100	2
GO:1901463	regulation of tetrapyrrole biosynthetic process	2/280	32/12504	0.160296	0.80237	0.770943	Virad03G0050400/Virad10G0037100	2
GO:0006639	acylglycerol metabolic process	3/280	62/12504	0.161626	0.80237	0.770943	Virad02G0108200/Virad03G0164600/Virad07G0221600	3
GO:0015749	monosaccharide transmembrane transport	3/280	63/12504	0.167085	0.80237	0.770943	Virad07G0210100/Virad08G0180600/Virad09G0079300	3
GO:0040008	regulation of growth	10/280	314/12504	0.167794	0.80237	0.770943	Virad01G0014600/Virad01G0149000/Virad03G0050400/Virad04G0112200/Virad05G0045100/Virad07G0269600/Virad08G0156600/Virad08G0287100/Virad10G0037100/Virad10G0099000	10
GO:0070301	cellular response to hydrogen peroxide	2/280	33/12504	0.168253	0.80237	0.770943	Virad05G0032200/Virad05G0084400	2
GO:0090056	regulation of chlorophyll metabolic process	2/280	33/12504	0.168253	0.80237	0.770943	Virad03G0050400/Virad10G0037100	2
GO:0051606	detection of stimulus	4/280	96/12504	0.168321	0.80237	0.770943	Virad01G0042000/Virad02G0149500/Virad03G0249400/Virad10G0124100	4
GO:0009896	positive regulation of catabolic process	5/280	131/12504	0.170735	0.80237	0.770943	Virad02G0114200/Virad02G0114500/Virad08G0315900/Virad09G0104700/Virad11G0218100	5
GO:0046903	secretion	5/280	132/12504	0.174456	0.80237	0.770943	Virad06G0063900/Virad07G0221600/Virad08G0229200/Virad10G0017200/Virad10G0218200	5
GO:0010305	leaf vascular tissue pattern formation	2/280	34/12504	0.176275	0.80237	0.770943	Virad08G0394900/Virad10G0099000	2
GO:0009556	microsporogenesis	2/280	35/12504	0.184356	0.80237	0.770943	Virad06G0169100/Virad10G0037300	2
GO:1901401	regulation of tetrapyrrole metabolic process	2/280	35/12504	0.184356	0.80237	0.770943	Virad03G0050400/Virad10G0037100	2
GO:0120251	hydrocarbon biosynthetic process	3/280	67/12504	0.189436	0.80237	0.770943	Virad01G0149000/Virad03G0249400/Virad04G0113600	3
GO:0098813	nuclear chromosome segregation	5/280	136/12504	0.189647	0.80237	0.770943	Virad05G0137900/Virad07G0193100/Virad09G0104700/Virad10G0103900/Virad11G0218100	5
GO:0051668	localization within membrane	4/280	101/12504	0.190584	0.80237	0.770943	Virad03G0147300/Virad04G0097600/Virad10G0017200/Virad10G0218200	4
GO:0048278	vesicle docking	2/280	36/12504	0.19249	0.80237	0.770943	Virad06G0226900/Virad10G0017200	2
GO:0006000	fructose metabolic process	1/280	10/12504	0.202725	0.80237	0.770943	Virad07G0246600	1
GO:0007528	neuromuscular junction development	1/280	10/12504	0.202725	0.80237	0.770943	Virad07G0269600	1
GO:0010115	regulation of abscisic acid biosynthetic process	1/280	10/12504	0.202725	0.80237	0.770943	Virad11G0142200	1
GO:0010338	leaf formation	1/280	10/12504	0.202725	0.80237	0.770943	Virad10G0099000	1
GO:0010358	leaf shaping	1/280	10/12504	0.202725	0.80237	0.770943	Virad10G0099000	1
GO:0015936	coenzyme A metabolic process	1/280	10/12504	0.202725	0.80237	0.770943	Virad08G0252500	1
GO:0015937	coenzyme A biosynthetic process	1/280	10/12504	0.202725	0.80237	0.770943	Virad08G0252500	1
GO:0032608	interferon-beta production	1/280	10/12504	0.202725	0.80237	0.770943	Virad07G0287000	1
GO:0032648	regulation of interferon-beta production	1/280	10/12504	0.202725	0.80237	0.770943	Virad07G0287000	1
GO:0032728	positive regulation of interferon-beta production	1/280	10/12504	0.202725	0.80237	0.770943	Virad07G0287000	1
GO:0042113	B cell activation	1/280	10/12504	0.202725	0.80237	0.770943	Virad07G0207700	1
GO:0042873	aldonate transmembrane transport	1/280	10/12504	0.202725	0.80237	0.770943	Virad08G0123700	1
GO:0045828	positive regulation of isoprenoid metabolic process	1/280	10/12504	0.202725	0.80237	0.770943	Virad11G0142200	1
GO:0070475	rRNA base methylation	1/280	10/12504	0.202725	0.80237	0.770943	Virad08G0315900	1
GO:1901796	regulation of signal transduction by p53 class mediator	1/280	10/12504	0.202725	0.80237	0.770943	Virad07G0207700	1
GO:1902288	regulation of defense response to oomycetes	1/280	10/12504	0.202725	0.80237	0.770943	Virad06G0176300	1
GO:0046467	membrane lipid biosynthetic process	3/280	70/12504	0.206671	0.80237	0.770943	Virad02G0124100/Virad07G0253700/Virad08G0177700	3
GO:0002790	peptide secretion	2/280	38/12504	0.208888	0.80237	0.770943	Virad07G0221600/Virad08G0229200	2
GO:0009306	protein secretion	2/280	38/12504	0.208888	0.80237	0.770943	Virad07G0221600/Virad08G0229200	2
GO:0010027	thylakoid membrane organization	2/280	38/12504	0.208888	0.80237	0.770943	Virad09G0071300/Virad10G0092100	2
GO:0071692	protein localization to extracellular region	2/280	38/12504	0.208888	0.80237	0.770943	Virad07G0221600/Virad08G0229200	2
GO:0090701	specification of plant organ identity	2/280	38/12504	0.208888	0.80237	0.770943	Virad03G0073200/Virad08G0250600	2
GO:0010015	root morphogenesis	9/280	292/12504	0.208921	0.80237	0.770943	Virad01G0126800/Virad01G0149000/Virad02G0090500/Virad03G0050400/Virad05G0045100/Virad05G0049700/Virad10G0037100/Virad10G0099000/Virad10G0126900	9
GO:0010150	leaf senescence	6/280	180/12504	0.216797	0.80237	0.770943	Virad02G0162600/Virad02G0203300/Virad05G0045100/Virad10G0014900/Virad10G0126900/Virad10G0313300	6
GO:0009668	plastid membrane organization	2/280	39/12504	0.217141	0.80237	0.770943	Virad09G0071300/Virad10G0092100	2
GO:0022406	membrane docking	2/280	39/12504	0.217141	0.80237	0.770943	Virad06G0226900/Virad10G0017200	2
GO:0043467	regulation of generation of precursor metabolites and energy	2/280	39/12504	0.217141	0.80237	0.770943	Virad06G0186800/Virad09G0071300	2
GO:0045727	positive regulation of translation	2/280	39/12504	0.217141	0.80237	0.770943	Virad06G0036500/Virad08G0239000	2
GO:0007059	chromosome segregation	5/280	143/12504	0.217297	0.80237	0.770943	Virad05G0137900/Virad07G0193100/Virad09G0104700/Virad10G0103900/Virad11G0218100	5
GO:0000002	mitochondrial genome maintenance	1/280	11/12504	0.220593	0.80237	0.770943	Virad11G0212400	1
GO:0009245	lipid A biosynthetic process	1/280	11/12504	0.220593	0.80237	0.770943	Virad07G0253700	1
GO:0009554	megasporogenesis	1/280	11/12504	0.220593	0.80237	0.770943	Virad10G0037300	1
GO:0009970	cellular response to sulfate starvation	1/280	11/12504	0.220593	0.80237	0.770943	Virad03G0289400	1
GO:0010375	stomatal complex patterning	1/280	11/12504	0.220593	0.80237	0.770943	Virad07G0207600	1
GO:0010587	miRNA catabolic process	1/280	11/12504	0.220593	0.80237	0.770943	Virad04G0112900	1
GO:0015757	galactose transmembrane transport	1/280	11/12504	0.220593	0.80237	0.770943	Virad07G0210100	1
GO:0016145	S-glycoside catabolic process	1/280	11/12504	0.220593	0.80237	0.770943	Virad10G0077800	1
GO:0019759	glycosinolate catabolic process	1/280	11/12504	0.220593	0.80237	0.770943	Virad10G0077800	1
GO:0019762	glucosinolate catabolic process	1/280	11/12504	0.220593	0.80237	0.770943	Virad10G0077800	1
GO:0046355	mannan catabolic process	1/280	11/12504	0.220593	0.80237	0.770943	Virad09G0187200	1
GO:0046493	lipid A metabolic process	1/280	11/12504	0.220593	0.80237	0.770943	Virad07G0253700	1
GO:1901269	lipooligosaccharide metabolic process	1/280	11/12504	0.220593	0.80237	0.770943	Virad07G0253700	1
GO:1901271	lipooligosaccharide biosynthetic process	1/280	11/12504	0.220593	0.80237	0.770943	Virad07G0253700	1
GO:1901888	regulation of cell junction assembly	1/280	11/12504	0.220593	0.80237	0.770943	Virad07G0269600	1
GO:2000068	regulation of defense response to insect	1/280	11/12504	0.220593	0.80237	0.770943	Virad10G0313300	1
GO:0034250	positive regulation of cellular amide metabolic process	2/280	40/12504	0.225422	0.80237	0.770943	Virad06G0036500/Virad08G0239000	2
GO:0009626	plant-type hypersensitive response	3/280	74/12504	0.230166	0.80237	0.770943	Virad04G0106500/Virad04G0252700/Virad06G0183300	3
GO:0034050	programmed cell death induced by symbiont	3/280	74/12504	0.230166	0.80237	0.770943	Virad04G0106500/Virad04G0252700/Virad06G0183300	3
GO:0051345	positive regulation of hydrolase activity	4/280	110/12504	0.232751	0.80237	0.770943	Virad06G0014600/Virad08G0229200/Virad09G0104700/Virad11G0218100	4
GO:0009312	oligosaccharide biosynthetic process	2/280	41/12504	0.233726	0.80237	0.770943	Virad07G0246600/Virad07G0253700	2
GO:0070417	cellular response to cold	2/280	41/12504	0.233726	0.80237	0.770943	Virad06G0092900/Virad10G0313300	2
GO:0009630	gravitropism	3/280	75/12504	0.236117	0.80237	0.770943	Virad02G0149500/Virad10G0126400/Virad10G0126900	3
GO:0061024	membrane organization	7/280	224/12504	0.237156	0.80237	0.770943	Virad04G0097600/Virad06G0226900/Virad08G0204600/Virad08G0229200/Virad09G0071300/Virad10G0017200/Virad10G0092100	7
GO:0009819	drought recovery	1/280	12/12504	0.238061	0.80237	0.770943	Virad02G0183100	1
GO:0010037	response to carbon dioxide	1/280	12/12504	0.238061	0.80237	0.770943	Virad08G0266200	1
GO:0043633	polyadenylation-dependent RNA catabolic process	1/280	12/12504	0.238061	0.80237	0.770943	Virad04G0112900	1
GO:0043634	polyadenylation-dependent ncRNA catabolic process	1/280	12/12504	0.238061	0.80237	0.770943	Virad04G0112900	1
GO:0070208	protein heterotrimerization	1/280	12/12504	0.238061	0.80237	0.770943	Virad03G0147300	1
GO:0070555	response to interleukin-1	1/280	12/12504	0.238061	0.80237	0.770943	Virad01G0114700	1
GO:0072347	response to anesthetic	1/280	12/12504	0.238061	0.80237	0.770943	Virad08G0266200	1
GO:0090693	plant organ senescence	6/280	186/12504	0.238565	0.80237	0.770943	Virad02G0162600/Virad02G0203300/Virad05G0045100/Virad10G0014900/Virad10G0126900/Virad10G0313300	6
GO:0006418	tRNA aminoacylation for protein translation	2/280	42/12504	0.242048	0.80237	0.770943	Virad07G0208400/Virad11G0169500	2
GO:0031497	chromatin assembly	2/280	42/12504	0.242048	0.80237	0.770943	Virad08G0179200/Virad11G0223800	2
GO:0042391	regulation of membrane potential	2/280	42/12504	0.242048	0.80237	0.770943	Virad04G0106500/Virad07G0195400	2
GO:0031329	regulation of cellular catabolic process	6/280	189/12504	0.249692	0.80237	0.770943	Virad02G0114200/Virad02G0114500/Virad08G0315900/Virad09G0104700/Virad10G0039500/Virad11G0218100	6
GO:0048236	plant-type sporogenesis	2/280	43/12504	0.250383	0.80237	0.770943	Virad06G0169100/Virad10G0037300	2
GO:0019684	photosynthesis, light reaction	4/280	114/12504	0.252183	0.80237	0.770943	Virad02G0134400/Virad06G0186800/Virad07G0246600/Virad09G0071300	4
GO:0002200	somatic diversification of immune receptors	1/280	13/12504	0.25514	0.80237	0.770943	Virad07G0207700	1
GO:0002377	immunoglobulin production	1/280	13/12504	0.25514	0.80237	0.770943	Virad07G0207700	1
GO:0002440	production of molecular mediator of immune response	1/280	13/12504	0.25514	0.80237	0.770943	Virad07G0207700	1
GO:0006012	galactose metabolic process	1/280	13/12504	0.25514	0.80237	0.770943	Virad07G0046400	1
GO:0006094	gluconeogenesis	1/280	13/12504	0.25514	0.80237	0.770943	Virad07G0246600	1
GO:0006521	regulation of cellular amino acid metabolic process	1/280	13/12504	0.25514	0.80237	0.770943	Virad01G0149000	1
GO:0008037	cell recognition	1/280	13/12504	0.25514	0.80237	0.770943	Virad10G0218200	1
GO:0010412	mannan metabolic process	1/280	13/12504	0.25514	0.80237	0.770943	Virad09G0187200	1
GO:0010497	plasmodesmata-mediated intercellular transport	1/280	13/12504	0.25514	0.80237	0.770943	Virad04G0112200	1
GO:0016445	somatic diversification of immunoglobulins	1/280	13/12504	0.25514	0.80237	0.770943	Virad07G0207700	1
GO:0033238	regulation of cellular amine metabolic process	1/280	13/12504	0.25514	0.80237	0.770943	Virad01G0149000	1
GO:0034204	lipid translocation	1/280	13/12504	0.25514	0.80237	0.770943	Virad08G0204600	1
GO:0043649	dicarboxylic acid catabolic process	1/280	13/12504	0.25514	0.80237	0.770943	Virad01G0046100	1
GO:0046838	phosphorylated carbohydrate dephosphorylation	1/280	13/12504	0.25514	0.80237	0.770943	Virad06G0121800	1
GO:0048829	root cap development	1/280	13/12504	0.25514	0.80237	0.770943	Virad05G0049700	1
GO:0090700	maintenance of plant organ identity	1/280	13/12504	0.25514	0.80237	0.770943	Virad08G0343800	1
GO:0097035	regulation of membrane lipid distribution	1/280	13/12504	0.25514	0.80237	0.770943	Virad08G0204600	1
GO:2001233	regulation of apoptotic signaling pathway	1/280	13/12504	0.25514	0.80237	0.770943	Virad07G0207700	1
GO:0048366	leaf development	13/280	470/12504	0.255807	0.80237	0.770943	Virad01G0014600/Virad02G0078500/Virad02G0149500/Virad02G0162600/Virad02G0203300/Virad04G0112200/Virad05G0045100/Virad08G0287100/Virad10G0014900/Virad10G0037100/Virad10G0099000/Virad10G0126900/Virad10G0313300	13
GO:0009126	purine nucleoside monophosphate metabolic process	3/280	79/12504	0.26017	0.80237	0.770943	Virad06G0011200/Virad08G0427200/Virad10G0068500	3
GO:0009167	purine ribonucleoside monophosphate metabolic process	3/280	79/12504	0.26017	0.80237	0.770943	Virad06G0011200/Virad08G0427200/Virad10G0068500	3
GO:0009311	oligosaccharide metabolic process	3/280	79/12504	0.26017	0.80237	0.770943	Virad07G0172700/Virad07G0246600/Virad07G0253700	3
GO:0051702	biological process involved in interaction with symbiont	3/280	79/12504	0.26017	0.80237	0.770943	Virad04G0106500/Virad04G0252700/Virad06G0183300	3
GO:0007018	microtubule-based movement	4/280	116/12504	0.262025	0.80237	0.770943	Virad05G0093400/Virad05G0137900/Virad06G0014600/Virad10G0218300	4
GO:0008219	cell death	9/280	311/12504	0.262955	0.80237	0.770943	Virad04G0106500/Virad04G0252700/Virad06G0183300/Virad06G0186800/Virad07G0207700/Virad07G0228000/Virad08G0281300/Virad08G0285000/Virad08G0348300	9
GO:0009247	glycolipid biosynthetic process	2/280	45/12504	0.267072	0.80237	0.770943	Virad02G0124100/Virad07G0253700	2
GO:0071407	cellular response to organic cyclic compound	7/280	233/12504	0.267736	0.80237	0.770943	Virad01G0018600/Virad01G0058900/Virad02G0114200/Virad02G0114500/Virad03G0204800/Virad06G0027800/Virad08G0394900	7
GO:0071229	cellular response to acid chemical	12/280	435/12504	0.270023	0.80237	0.770943	Virad01G0018600/Virad02G0018900/Virad03G0249400/Virad05G0032200/Virad05G0084400/Virad06G0027800/Virad06G0079700/Virad06G0135100/Virad06G0143200/Virad06G0146700/Virad08G0177700/Virad11G0132300	12
GO:0009727	detection of ethylene stimulus	1/280	14/12504	0.271837	0.80237	0.770943	Virad03G0249400	1
GO:0016444	somatic cell DNA recombination	1/280	14/12504	0.271837	0.80237	0.770943	Virad07G0207700	1
GO:0019740	nitrogen utilization	1/280	14/12504	0.271837	0.80237	0.770943	Virad08G0210100	1
GO:0030968	endoplasmic reticulum unfolded protein response	1/280	14/12504	0.271837	0.80237	0.770943	Virad07G0286200	1
GO:0050808	synapse organization	1/280	14/12504	0.271837	0.80237	0.770943	Virad07G0269600	1
GO:0070206	protein trimerization	1/280	14/12504	0.271837	0.80237	0.770943	Virad03G0147300	1
GO:0097193	intrinsic apoptotic signaling pathway	1/280	14/12504	0.271837	0.80237	0.770943	Virad07G0207700	1
GO:1901068	guanosine-containing compound metabolic process	1/280	14/12504	0.271837	0.80237	0.770943	Virad08G0427200	1
GO:0015979	photosynthesis	5/280	157/12504	0.275849	0.80237	0.770943	Virad02G0134400/Virad06G0186800/Virad07G0158600/Virad07G0246600/Virad09G0071300	5
GO:0051093	negative regulation of developmental process	7/280	236/12504	0.278166	0.80237	0.770943	Virad01G0114700/Virad02G0162600/Virad06G0183300/Virad07G0269600/Virad08G0266200/Virad08G0343800/Virad11G0132300	7
GO:0019439	aromatic compound catabolic process	8/280	277/12504	0.281762	0.80237	0.770943	Virad04G0112900/Virad08G0315900/Virad10G0039500/Virad10G0068500/Virad10G0163500/Virad10G0163600/Virad11G0136600/Virad11G0136800	8
GO:0009581	detection of external stimulus	2/280	47/12504	0.283758	0.80237	0.770943	Virad02G0149500/Virad10G0124100	2
GO:0009582	detection of abiotic stimulus	2/280	47/12504	0.283758	0.80237	0.770943	Virad02G0149500/Virad10G0124100	2
GO:0046939	nucleotide phosphorylation	2/280	47/12504	0.283758	0.80237	0.770943	Virad01G0042000/Virad10G0068500	2
GO:0060271	cilium assembly	2/280	47/12504	0.283758	0.80237	0.770943	Virad06G0014600/Virad10G0128200	2
GO:0000041	transition metal ion transport	3/280	83/12504	0.284523	0.80237	0.770943	Virad04G0039800/Virad06G0154400/Virad08G0237600	3
GO:0000478	endonucleolytic cleavage involved in rRNA processing	1/280	15/12504	0.288161	0.80237	0.770943	Virad05G0076900	1
GO:0000479	endonucleolytic cleavage of tricistronic rRNA transcript (SSU-rRNA, 5.8S rRNA, LSU-rRNA)	1/280	15/12504	0.288161	0.80237	0.770943	Virad05G0076900	1
GO:0002696	positive regulation of leukocyte activation	1/280	15/12504	0.288161	0.80237	0.770943	Virad07G0207700	1
GO:0006801	superoxide metabolic process	1/280	15/12504	0.288161	0.80237	0.770943	Virad07G0158600	1
GO:0009616	RNAi-mediated antiviral immune response	1/280	15/12504	0.288161	0.80237	0.770943	Virad01G0058900	1
GO:0009773	photosynthetic electron transport in photosystem I	1/280	15/12504	0.288161	0.80237	0.770943	Virad07G0246600	1
GO:0010267	production of ta-siRNAs involved in RNA interference	1/280	15/12504	0.288161	0.80237	0.770943	Virad01G0058900	1
GO:0010363	regulation of plant-type hypersensitive response	1/280	15/12504	0.288161	0.80237	0.770943	Virad06G0183300	1
GO:0034329	cell junction assembly	1/280	15/12504	0.288161	0.80237	0.770943	Virad07G0269600	1
GO:0045216	cell-cell junction organization	1/280	15/12504	0.288161	0.80237	0.770943	Virad04G0112200	1
GO:0048768	root hair cell tip growth	1/280	15/12504	0.288161	0.80237	0.770943	Virad02G0090500	1
GO:0051026	chiasma assembly	1/280	15/12504	0.288161	0.80237	0.770943	Virad07G0193100	1
GO:0051251	positive regulation of lymphocyte activation	1/280	15/12504	0.288161	0.80237	0.770943	Virad07G0207700	1
GO:0052018	modulation by symbiont of RNA levels in host	1/280	15/12504	0.288161	0.80237	0.770943	Virad01G0058900	1
GO:0052249	modulation of RNA levels in other organism involved in symbiotic interaction	1/280	15/12504	0.288161	0.80237	0.770943	Virad01G0058900	1
GO:2000379	positive regulation of reactive oxygen species metabolic process	1/280	15/12504	0.288161	0.80237	0.770943	Virad08G0285000	1
GO:0009739	response to gibberellin	6/280	200/12504	0.291632	0.80237	0.770943	Virad05G0084600/Virad06G0079700/Virad06G0143200/Virad07G0094600/Virad07G0305500/Virad11G0132300	6
GO:0009894	regulation of catabolic process	6/280	200/12504	0.291632	0.80237	0.770943	Virad02G0114200/Virad02G0114500/Virad08G0315900/Virad09G0104700/Virad10G0039500/Virad11G0218100	6
GO:0046885	regulation of hormone biosynthetic process	2/280	48/12504	0.29209	0.80237	0.770943	Virad01G0149000/Virad02G0201700	2
GO:0051028	mRNA transport	2/280	48/12504	0.29209	0.80237	0.770943	Virad03G0057100/Virad03G0204800	2
GO:0051304	chromosome separation	2/280	48/12504	0.29209	0.80237	0.770943	Virad09G0104700/Virad11G0218100	2
GO:0003002	regionalization	7/280	240/12504	0.292229	0.80237	0.770943	Virad03G0073200/Virad04G0112200/Virad07G0207600/Virad07G0367900/Virad08G0250600/Virad08G0394900/Virad10G0099000	7
GO:0006644	phospholipid metabolic process	6/280	202/12504	0.299417	0.80237	0.770943	Virad02G0090500/Virad02G0124100/Virad04G0113600/Virad07G0253700/Virad07G0262700/Virad09G0089800	6
GO:0009073	aromatic amino acid family biosynthetic process	2/280	49/12504	0.300409	0.80237	0.770943	Virad02G0201700/Virad03G0045700	2
GO:0010109	regulation of photosynthesis	2/280	49/12504	0.300409	0.80237	0.770943	Virad06G0186800/Virad09G0071300	2
GO:0098661	inorganic anion transmembrane transport	2/280	49/12504	0.300409	0.80237	0.770943	Virad05G0167900/Virad09G0071300	2
GO:0009629	response to gravity	3/280	86/12504	0.302912	0.80237	0.770943	Virad02G0149500/Virad10G0126400/Virad10G0126900	3
GO:0071281	cellular response to iron ion	3/280	86/12504	0.302912	0.80237	0.770943	Virad03G0249400/Virad06G0154400/Virad06G0266300	3
GO:0005978	glycogen biosynthetic process	1/280	16/12504	0.30412	0.80237	0.770943	Virad07G0046400	1
GO:0007097	nuclear migration	1/280	16/12504	0.30412	0.80237	0.770943	Virad10G0218300	1
GO:0019319	hexose biosynthetic process	1/280	16/12504	0.30412	0.80237	0.770943	Virad07G0246600	1
GO:0050867	positive regulation of cell activation	1/280	16/12504	0.30412	0.80237	0.770943	Virad07G0207700	1
GO:0051249	regulation of lymphocyte activation	1/280	16/12504	0.30412	0.80237	0.770943	Virad07G0207700	1
GO:0070726	cell wall assembly	1/280	16/12504	0.30412	0.80237	0.770943	Virad10G0141900	1
GO:0071668	plant-type cell wall assembly	1/280	16/12504	0.30412	0.80237	0.770943	Virad10G0141900	1
GO:1903047	mitotic cell cycle process	8/280	284/12504	0.304645	0.80237	0.770943	Virad01G0126800/Virad04G0108900/Virad05G0137900/Virad06G0169100/Virad07G0207700/Virad07G0239500/Virad09G0104700/Virad11G0218100	8
GO:1901137	carbohydrate derivative biosynthetic process	10/280	366/12504	0.305185	0.80237	0.770943	Virad01G0114700/Virad01G0149000/Virad02G0124100/Virad06G0182900/Virad07G0249600/Virad07G0253700/Virad08G0252500/Virad08G0427200/Virad10G0037100/Virad10G0068500	10
GO:0048831	regulation of shoot system development	9/280	325/12504	0.305295	0.80237	0.770943	Virad02G0162600/Virad06G0092900/Virad06G0183300/Virad07G0297500/Virad08G0246500/Virad08G0343800/Virad10G0037100/Virad10G0099000/Virad10G0126900	9
GO:0009767	photosynthetic electron transport chain	2/280	50/12504	0.308711	0.80237	0.770943	Virad06G0186800/Virad07G0246600	2
GO:0048586	regulation of long-day photoperiodism, flowering	2/280	50/12504	0.308711	0.80237	0.770943	Virad07G0228000/Virad11G0132300	2
GO:0034614	cellular response to reactive oxygen species	3/280	87/12504	0.309056	0.80237	0.770943	Virad03G0249400/Virad05G0032200/Virad05G0084400	3
GO:0051651	maintenance of location in cell	2/280	51/12504	0.316995	0.80237	0.770943	Virad06G0154400/Virad10G0017200	2
GO:0001709	cell fate determination	1/280	17/12504	0.319723	0.80237	0.770943	Virad10G0031800	1
GO:0002443	leukocyte mediated immunity	1/280	17/12504	0.319723	0.80237	0.770943	Virad07G0207700	1
GO:0002694	regulation of leukocyte activation	1/280	17/12504	0.319723	0.80237	0.770943	Virad07G0207700	1
GO:0006505	GPI anchor metabolic process	1/280	17/12504	0.319723	0.80237	0.770943	Virad02G0124100	1
GO:0006506	GPI anchor biosynthetic process	1/280	17/12504	0.319723	0.80237	0.770943	Virad02G0124100	1
GO:0006836	neurotransmitter transport	1/280	17/12504	0.319723	0.80237	0.770943	Virad04G0112200	1
GO:0010148	transpiration	1/280	17/12504	0.319723	0.80237	0.770943	Virad10G0017200	1
GO:0032481	positive regulation of type I interferon production	1/280	17/12504	0.319723	0.80237	0.770943	Virad07G0287000	1
GO:0046785	microtubule polymerization	1/280	17/12504	0.319723	0.80237	0.770943	Virad07G0239500	1
GO:0080168	abscisic acid transport	1/280	17/12504	0.319723	0.80237	0.770943	Virad03G0156000	1
GO:0009152	purine ribonucleotide biosynthetic process	3/280	89/12504	0.321355	0.80237	0.770943	Virad08G0252500/Virad08G0427200/Virad10G0068500	3
GO:2000241	regulation of reproductive process	11/280	414/12504	0.323947	0.80237	0.770943	Virad02G0162600/Virad03G0050400/Virad05G0045100/Virad06G0092900/Virad06G0183300/Virad07G0228000/Virad07G0297500/Virad08G0246500/Virad08G0343800/Virad10G0099000/Virad11G0132300	11
GO:0007017	microtubule-based process	7/280	249/12504	0.324417	0.80237	0.770943	Virad05G0093400/Virad05G0137900/Virad06G0014600/Virad06G0169100/Virad07G0166600/Virad07G0239500/Virad10G0218300	7
GO:0009127	purine nucleoside monophosphate biosynthetic process	2/280	52/12504	0.325255	0.80237	0.770943	Virad08G0427200/Virad10G0068500	2
GO:0009168	purine ribonucleoside monophosphate biosynthetic process	2/280	52/12504	0.325255	0.80237	0.770943	Virad08G0427200/Virad10G0068500	2
GO:0044247	cellular polysaccharide catabolic process	2/280	52/12504	0.325255	0.80237	0.770943	Virad06G0121800/Virad09G0187200	2
GO:1903827	regulation of cellular protein localization	2/280	52/12504	0.325255	0.80237	0.770943	Virad03G0204800/Virad06G0063900	2
GO:0022900	electron transport chain	3/280	90/12504	0.327507	0.80237	0.770943	Virad06G0011200/Virad06G0186800/Virad07G0246600	3
GO:0060341	regulation of cellular localization	3/280	90/12504	0.327507	0.80237	0.770943	Virad03G0204800/Virad06G0063900/Virad08G0229200	3
GO:1901361	organic cyclic compound catabolic process	8/280	291/12504	0.327923	0.80237	0.770943	Virad04G0112900/Virad08G0315900/Virad10G0039500/Virad10G0068500/Virad10G0163500/Virad10G0163600/Virad11G0136600/Virad11G0136800	8
GO:0007389	pattern specification process	8/280	292/12504	0.331275	0.80237	0.770943	Virad03G0073200/Virad03G0154900/Virad04G0112200/Virad07G0207600/Virad07G0367900/Virad08G0250600/Virad08G0394900/Virad10G0099000	8
GO:0009911	positive regulation of flower development	2/280	53/12504	0.333489	0.80237	0.770943	Virad08G0246500/Virad08G0343800	2
GO:0000819	sister chromatid segregation	3/280	91/12504	0.333659	0.80237	0.770943	Virad09G0104700/Virad10G0103900/Virad11G0218100	3
GO:0006164	purine nucleotide biosynthetic process	3/280	91/12504	0.333659	0.80237	0.770943	Virad08G0252500/Virad08G0427200/Virad10G0068500	3
GO:0009161	ribonucleoside monophosphate metabolic process	3/280	91/12504	0.333659	0.80237	0.770943	Virad06G0011200/Virad08G0427200/Virad10G0068500	3
GO:0010051	xylem and phloem pattern formation	3/280	91/12504	0.333659	0.80237	0.770943	Virad04G0112200/Virad08G0394900/Virad10G0099000	3
GO:0002263	cell activation involved in immune response	1/280	18/12504	0.334977	0.80237	0.770943	Virad07G0207700	1
GO:0002366	leukocyte activation involved in immune response	1/280	18/12504	0.334977	0.80237	0.770943	Virad07G0207700	1
GO:0006863	purine nucleobase transport	1/280	18/12504	0.334977	0.80237	0.770943	Virad11G0000200	1
GO:0009875	pollen-pistil interaction	1/280	18/12504	0.334977	0.80237	0.770943	Virad10G0218200	1
GO:0010205	photoinhibition	1/280	18/12504	0.334977	0.80237	0.770943	Virad06G0186800	1
GO:0010411	xyloglucan metabolic process	1/280	18/12504	0.334977	0.80237	0.770943	Virad02G0138700	1
GO:0015696	ammonium transport	1/280	18/12504	0.334977	0.80237	0.770943	Virad04G0112200	1
GO:0031670	cellular response to nutrient	1/280	18/12504	0.334977	0.80237	0.770943	Virad08G0210100	1
GO:0043155	negative regulation of photosynthesis, light reaction	1/280	18/12504	0.334977	0.80237	0.770943	Virad06G0186800	1
GO:0046898	response to cycloheximide	1/280	18/12504	0.334977	0.80237	0.770943	Virad07G0094600	1
GO:0050865	regulation of cell activation	1/280	18/12504	0.334977	0.80237	0.770943	Virad07G0207700	1
GO:1902930	regulation of alcohol biosynthetic process	1/280	18/12504	0.334977	0.80237	0.770943	Virad11G0142200	1
GO:1904823	purine nucleobase transmembrane transport	1/280	18/12504	0.334977	0.80237	0.770943	Virad11G0000200	1
GO:0005996	monosaccharide metabolic process	3/280	92/12504	0.339808	0.80237	0.770943	Virad07G0046400/Virad07G0246600/Virad08G0276100	3
GO:2000028	regulation of photoperiodism, flowering	3/280	92/12504	0.339808	0.80237	0.770943	Virad02G0162600/Virad07G0228000/Virad11G0132300	3
GO:0006323	DNA packaging	2/280	54/12504	0.341694	0.80237	0.770943	Virad08G0179200/Virad11G0223800	2
GO:0006664	glycolipid metabolic process	2/280	54/12504	0.341694	0.80237	0.770943	Virad02G0124100/Virad07G0253700	2
GO:0015995	chlorophyll biosynthetic process	2/280	54/12504	0.341694	0.80237	0.770943	Virad03G0050400/Virad10G0037100	2
GO:0030522	intracellular receptor signaling pathway	2/280	54/12504	0.341694	0.80237	0.770943	Virad02G0114200/Virad02G0114500	2
GO:0042743	hydrogen peroxide metabolic process	2/280	54/12504	0.341694	0.80237	0.770943	Virad07G0158600/Virad08G0285000	2
GO:1903509	liposaccharide metabolic process	2/280	54/12504	0.341694	0.80237	0.770943	Virad02G0124100/Virad07G0253700	2
GO:0044772	mitotic cell cycle phase transition	3/280	93/12504	0.345954	0.80237	0.770943	Virad07G0207700/Virad09G0104700/Virad11G0218100	3
GO:0071241	cellular response to inorganic substance	4/280	133/12504	0.347774	0.80237	0.770943	Virad02G0171300/Virad03G0249400/Virad06G0154400/Virad06G0266300	4
GO:0010016	shoot system morphogenesis	7/280	256/12504	0.349843	0.80237	0.770943	Virad02G0078500/Virad05G0032200/Virad05G0084400/Virad06G0183300/Virad07G0207600/Virad10G0037100/Virad10G0099000	7
GO:0000165	MAPK cascade	2/280	55/12504	0.349867	0.80237	0.770943	Virad06G0169100/Virad11G0219300	2
GO:0009749	response to glucose	2/280	55/12504	0.349867	0.80237	0.770943	Virad06G0079700/Virad07G0210100	2
GO:1900055	regulation of leaf senescence	2/280	55/12504	0.349867	0.80237	0.770943	Virad02G0162600/Virad10G0126900	2
GO:0000469	cleavage involved in rRNA processing	1/280	19/12504	0.34989	0.80237	0.770943	Virad05G0076900	1
GO:0015851	nucleobase transport	1/280	19/12504	0.34989	0.80237	0.770943	Virad11G0000200	1
GO:0032507	maintenance of protein location in cell	1/280	19/12504	0.34989	0.80237	0.770943	Virad10G0017200	1
GO:0045185	maintenance of protein location	1/280	19/12504	0.34989	0.80237	0.770943	Virad10G0017200	1
GO:0046649	lymphocyte activation	1/280	19/12504	0.34989	0.80237	0.770943	Virad07G0207700	1
GO:0051291	protein heterooligomerization	1/280	19/12504	0.34989	0.80237	0.770943	Virad03G0147300	1
GO:0007568	aging	6/280	217/12504	0.358811	0.80237	0.770943	Virad02G0162600/Virad02G0203300/Virad05G0045100/Virad10G0014900/Virad10G0126900/Virad10G0313300	6
GO:0009909	regulation of flower development	6/280	218/12504	0.362812	0.80237	0.770943	Virad06G0092900/Virad06G0183300/Virad07G0297500/Virad08G0246500/Virad08G0343800/Virad10G0099000	6
GO:0006855	xenobiotic transmembrane transport	4/280	136/12504	0.363077	0.80237	0.770943	Virad03G0156000/Virad07G0277900/Virad11G0000200/Virad11G0160400	4
GO:0042908	xenobiotic transport	4/280	136/12504	0.363077	0.80237	0.770943	Virad03G0156000/Virad07G0277900/Virad11G0000200/Virad11G0160400	4
GO:0006073	cellular glucan metabolic process	5/280	177/12504	0.363863	0.80237	0.770943	Virad01G0126800/Virad02G0138700/Virad06G0121800/Virad07G0046400/Virad07G0327300	5
GO:0006469	negative regulation of protein kinase activity	1/280	20/12504	0.36447	0.80237	0.770943	Virad08G0281300	1
GO:0009688	abscisic acid biosynthetic process	1/280	20/12504	0.36447	0.80237	0.770943	Virad11G0142200	1
GO:0033260	nuclear DNA replication	1/280	20/12504	0.36447	0.80237	0.770943	Virad07G0207700	1
GO:0033673	negative regulation of kinase activity	1/280	20/12504	0.36447	0.80237	0.770943	Virad08G0281300	1
GO:0042773	ATP synthesis coupled electron transport	1/280	20/12504	0.36447	0.80237	0.770943	Virad06G0011200	1
GO:0043289	apocarotenoid biosynthetic process	1/280	20/12504	0.36447	0.80237	0.770943	Virad11G0142200	1
GO:0046340	diacylglycerol catabolic process	1/280	20/12504	0.36447	0.80237	0.770943	Virad02G0108200	1
GO:0098739	import across plasma membrane	1/280	20/12504	0.36447	0.80237	0.770943	Virad11G0000200	1
GO:1902645	tertiary alcohol biosynthetic process	1/280	20/12504	0.36447	0.80237	0.770943	Virad11G0142200	1
GO:1905156	negative regulation of photosynthesis	1/280	20/12504	0.36447	0.80237	0.770943	Virad06G0186800	1
GO:0043632	modification-dependent macromolecule catabolic process	11/280	429/12504	0.366369	0.80237	0.770943	Virad02G0114200/Virad02G0114500/Virad04G0089800/Virad04G0112900/Virad06G0092900/Virad07G0094600/Virad07G0221600/Virad09G0104700/Virad10G0055200/Virad11G0210800/Virad11G0218100	11
GO:1905392	plant organ morphogenesis	12/280	472/12504	0.367825	0.80237	0.770943	Virad01G0126800/Virad01G0149000/Virad02G0078500/Virad02G0090500/Virad03G0050400/Virad03G0073200/Virad05G0045100/Virad05G0049700/Virad08G0250600/Virad10G0037100/Virad10G0099000/Virad10G0126900	12
GO:0034293	sexual sporulation	2/280	58/12504	0.37417	0.80237	0.770943	Virad06G0169100/Virad10G0037300	2
GO:0080050	regulation of seed development	2/280	58/12504	0.37417	0.80237	0.770943	Virad03G0050400/Virad05G0045100	2
GO:0009606	tropism	3/280	98/12504	0.376577	0.80237	0.770943	Virad02G0149500/Virad10G0126400/Virad10G0126900	3
GO:0009740	gibberellic acid mediated signaling pathway	3/280	98/12504	0.376577	0.80237	0.770943	Virad06G0079700/Virad06G0143200/Virad11G0132300	3
GO:0000470	maturation of LSU-rRNA	1/280	21/12504	0.378724	0.80237	0.770943	Virad05G0076900	1
GO:0001819	positive regulation of cytokine production	1/280	21/12504	0.378724	0.80237	0.770943	Virad07G0287000	1
GO:0005985	sucrose metabolic process	1/280	21/12504	0.378724	0.80237	0.770943	Virad07G0246600	1
GO:0006119	oxidative phosphorylation	1/280	21/12504	0.378724	0.80237	0.770943	Virad06G0011200	1
GO:0006828	manganese ion transport	1/280	21/12504	0.378724	0.80237	0.770943	Virad06G0154400	1
GO:0009720	detection of hormone stimulus	1/280	21/12504	0.378724	0.80237	0.770943	Virad03G0249400	1
GO:0009726	detection of endogenous stimulus	1/280	21/12504	0.378724	0.80237	0.770943	Virad03G0249400	1
GO:0010206	photosystem II repair	1/280	21/12504	0.378724	0.80237	0.770943	Virad02G0134400	1
GO:0034620	cellular response to unfolded protein	1/280	21/12504	0.378724	0.80237	0.770943	Virad07G0286200	1
GO:0042762	regulation of sulfur metabolic process	1/280	21/12504	0.378724	0.80237	0.770943	Virad01G0149000	1
GO:0046128	purine ribonucleoside metabolic process	1/280	21/12504	0.378724	0.80237	0.770943	Virad08G0427200	1
GO:0046822	regulation of nucleocytoplasmic transport	1/280	21/12504	0.378724	0.80237	0.770943	Virad03G0204800	1
GO:0097502	mannosylation	1/280	21/12504	0.378724	0.80237	0.770943	Virad02G0181300	1
GO:1900057	positive regulation of leaf senescence	1/280	21/12504	0.378724	0.80237	0.770943	Virad10G0126900	1
GO:1900425	negative regulation of defense response to bacterium	1/280	21/12504	0.378724	0.80237	0.770943	Virad06G0176300	1
GO:1905623	positive regulation of leaf development	1/280	21/12504	0.378724	0.80237	0.770943	Virad10G0126900	1
GO:0051241	negative regulation of multicellular organismal process	6/280	222/12504	0.378836	0.80237	0.770943	Virad01G0114700/Virad02G0162600/Virad06G0183300/Virad07G0269600/Virad08G0266200/Virad11G0132300	6
GO:0032102	negative regulation of response to external stimulus	2/280	59/12504	0.38219	0.80237	0.770943	Virad01G0114700/Virad06G0176300	2
GO:0010039	response to iron ion	3/280	99/12504	0.382671	0.80237	0.770943	Virad03G0249400/Virad06G0154400/Virad06G0266300	3
GO:0071370	cellular response to gibberellin stimulus	3/280	100/12504	0.388752	0.80237	0.770943	Virad06G0079700/Virad06G0143200/Virad11G0132300	3
GO:0044106	cellular amine metabolic process	2/280	60/12504	0.390166	0.80237	0.770943	Virad01G0149000/Virad02G0201700	2
GO:0120031	plasma membrane bounded cell projection assembly	2/280	60/12504	0.390166	0.80237	0.770943	Virad06G0014600/Virad10G0128200	2
GO:0000278	mitotic cell cycle	9/280	352/12504	0.390539	0.80237	0.770943	Virad01G0126800/Virad04G0108900/Virad05G0049700/Virad05G0137900/Virad06G0169100/Virad07G0207700/Virad07G0239500/Virad09G0104700/Virad11G0218100	9
GO:0019637	organophosphate metabolic process	12/280	481/12504	0.392481	0.80237	0.770943	Virad01G0042000/Virad02G0090500/Virad02G0124100/Virad04G0113600/Virad06G0011200/Virad07G0246600/Virad07G0253700/Virad07G0262700/Virad08G0252500/Virad08G0427200/Virad09G0089800/Virad10G0068500	12
GO:0010067	procambium histogenesis	1/280	22/12504	0.392659	0.80237	0.770943	Virad04G0112200	1
GO:0010600	regulation of auxin biosynthetic process	1/280	22/12504	0.392659	0.80237	0.770943	Virad02G0201700	1
GO:0032479	regulation of type I interferon production	1/280	22/12504	0.392659	0.80237	0.770943	Virad07G0287000	1
GO:0032606	type I interferon production	1/280	22/12504	0.392659	0.80237	0.770943	Virad07G0287000	1
GO:0032781	positive regulation of ATPase activity	1/280	22/12504	0.392659	0.80237	0.770943	Virad06G0014600	1
GO:0033866	nucleoside bisphosphate biosynthetic process	1/280	22/12504	0.392659	0.80237	0.770943	Virad08G0252500	1
GO:0034030	ribonucleoside bisphosphate biosynthetic process	1/280	22/12504	0.392659	0.80237	0.770943	Virad08G0252500	1
GO:0034033	purine nucleoside bisphosphate biosynthetic process	1/280	22/12504	0.392659	0.80237	0.770943	Virad08G0252500	1
GO:0042278	purine nucleoside metabolic process	1/280	22/12504	0.392659	0.80237	0.770943	Virad08G0427200	1
GO:0043462	regulation of ATPase activity	1/280	22/12504	0.392659	0.80237	0.770943	Virad06G0014600	1
GO:0045338	farnesyl diphosphate metabolic process	1/280	22/12504	0.392659	0.80237	0.770943	Virad04G0113600	1
GO:0071326	cellular response to monosaccharide stimulus	1/280	22/12504	0.392659	0.80237	0.770943	Virad07G0210100	1
GO:0071331	cellular response to hexose stimulus	1/280	22/12504	0.392659	0.80237	0.770943	Virad07G0210100	1
GO:0071333	cellular response to glucose stimulus	1/280	22/12504	0.392659	0.80237	0.770943	Virad07G0210100	1
GO:0090307	mitotic spindle assembly	1/280	22/12504	0.392659	0.80237	0.770943	Virad05G0137900	1
GO:0097190	apoptotic signaling pathway	1/280	22/12504	0.392659	0.80237	0.770943	Virad07G0207700	1
GO:0097237	cellular response to toxic substance	4/280	142/12504	0.393625	0.80237	0.770943	Virad03G0047400/Virad05G0032200/Virad05G0084400/Virad08G0006400	4
GO:0019827	stem cell population maintenance	3/280	101/12504	0.394818	0.80237	0.770943	Virad01G0149000/Virad03G0050400/Virad06G0143200	3
GO:0072522	purine-containing compound biosynthetic process	3/280	101/12504	0.394818	0.80237	0.770943	Virad08G0252500/Virad08G0427200/Virad10G0068500	3
GO:0098727	maintenance of cell number	3/280	101/12504	0.394818	0.80237	0.770943	Virad01G0149000/Virad03G0050400/Virad06G0143200	3
GO:0007346	regulation of mitotic cell cycle	4/280	143/12504	0.398699	0.80237	0.770943	Virad05G0049700/Virad07G0207700/Virad09G0104700/Virad11G0218100	4
GO:0070085	glycosylation	3/280	102/12504	0.400869	0.80237	0.770943	Virad02G0181300/Virad07G0249600/Virad10G0037100	3
GO:0031668	cellular response to extracellular stimulus	7/280	270/12504	0.401209	0.80237	0.770943	Virad02G0018900/Virad02G0110400/Virad03G0289400/Virad05G0032200/Virad05G0084400/Virad07G0286200/Virad08G0210100	7
GO:0009657	plastid organization	6/280	228/12504	0.402891	0.80237	0.770943	Virad02G0103200/Virad03G0211400/Virad09G0071300/Virad10G0039500/Virad10G0092100/Virad11G0212400	6
GO:0009150	purine ribonucleotide metabolic process	4/280	144/12504	0.403766	0.80237	0.770943	Virad06G0011200/Virad08G0252500/Virad08G0427200/Virad10G0068500	4
GO:0009741	response to brassinosteroid	4/280	144/12504	0.403766	0.80237	0.770943	Virad03G0204800/Virad05G0148900/Virad08G0394900/Virad09G0076800	4
GO:0044042	glucan metabolic process	5/280	186/12504	0.403942	0.80237	0.770943	Virad01G0126800/Virad02G0138700/Virad06G0121800/Virad07G0046400/Virad07G0327300	5
GO:0000266	mitochondrial fission	1/280	23/12504	0.406283	0.80237	0.770943	Virad08G0153100	1
GO:0007006	mitochondrial membrane organization	1/280	23/12504	0.406283	0.80237	0.770943	Virad04G0097600	1
GO:0009638	phototropism	1/280	23/12504	0.406283	0.80237	0.770943	Virad02G0149500	1
GO:0015695	organic cation transport	1/280	23/12504	0.406283	0.80237	0.770943	Virad04G0112200	1
GO:0031167	rRNA methylation	1/280	23/12504	0.406283	0.80237	0.770943	Virad08G0315900	1
GO:0009123	nucleoside monophosphate metabolic process	3/280	103/12504	0.406903	0.80237	0.770943	Virad06G0011200/Virad08G0427200/Virad10G0068500	3
GO:0030031	cell projection assembly	2/280	63/12504	0.413812	0.80237	0.770943	Virad06G0014600/Virad10G0128200	2
GO:0007005	mitochondrion organization	4/280	146/12504	0.413877	0.80237	0.770943	Virad04G0097600/Virad08G0153100/Virad08G0336900/Virad11G0212400	4
GO:0009826	unidimensional cell growth	8/280	317/12504	0.416265	0.80237	0.770943	Virad02G0078500/Virad02G0090500/Virad03G0154900/Virad04G0112200/Virad05G0077900/Virad07G0172700/Virad07G0195400/Virad10G0031800	8
GO:0032259	methylation	8/280	317/12504	0.416265	0.80237	0.770943	Virad01G0068200/Virad01G0068300/Virad03G0204800/Virad06G0183300/Virad08G0315900/Virad08G0327200/Virad10G0099000/Virad10G0128200	8
GO:0000028	ribosomal small subunit assembly	1/280	24/12504	0.419603	0.80237	0.770943	Virad11G0129200	1
GO:0000162	tryptophan biosynthetic process	1/280	24/12504	0.419603	0.80237	0.770943	Virad02G0201700	1
GO:0002697	regulation of immune effector process	1/280	24/12504	0.419603	0.80237	0.770943	Virad07G0207700	1
GO:0007041	lysosomal transport	1/280	24/12504	0.419603	0.80237	0.770943	Virad10G0126400	1
GO:0010099	regulation of photomorphogenesis	1/280	24/12504	0.419603	0.80237	0.770943	Virad11G0132300	1
GO:0015743	malate transport	1/280	24/12504	0.419603	0.80237	0.770943	Virad04G0066900	1
GO:0046219	indolalkylamine biosynthetic process	1/280	24/12504	0.419603	0.80237	0.770943	Virad02G0201700	1
GO:0046688	response to copper ion	1/280	24/12504	0.419603	0.80237	0.770943	Virad03G0197500	1
GO:0051761	sesquiterpene metabolic process	1/280	24/12504	0.419603	0.80237	0.770943	Virad04G0113600	1
GO:0051762	sesquiterpene biosynthetic process	1/280	24/12504	0.419603	0.80237	0.770943	Virad04G0113600	1
GO:0071423	malate transmembrane transport	1/280	24/12504	0.419603	0.80237	0.770943	Virad04G0066900	1
GO:1901654	response to ketone	1/280	24/12504	0.419603	0.80237	0.770943	Virad07G0094600	1
GO:0009156	ribonucleoside monophosphate biosynthetic process	2/280	64/12504	0.421593	0.80237	0.770943	Virad08G0427200/Virad10G0068500	2
GO:0043934	sporulation	2/280	64/12504	0.421593	0.80237	0.770943	Virad06G0169100/Virad10G0037300	2
GO:0009812	flavonoid metabolic process	4/280	148/12504	0.42395	0.80237	0.770943	Virad03G0050400/Virad05G0042200/Virad08G0347600/Virad10G0031800	4
GO:1901699	cellular response to nitrogen compound	4/280	148/12504	0.42395	0.80237	0.770943	Virad01G0058900/Virad02G0171300/Virad03G0249400/Virad08G0210100	4
GO:0009308	amine metabolic process	3/280	106/12504	0.424892	0.80237	0.770943	Virad01G0149000/Virad02G0201700/Virad10G0037100	3
GO:0046686	response to cadmium ion	8/280	320/12504	0.426509	0.80237	0.770943	Virad02G0162600/Virad03G0289400/Virad06G0182900/Virad06G0186800/Virad07G0139100/Virad07G0305500/Virad08G0153100/Virad09G0081000	8
GO:0006163	purine nucleotide metabolic process	4/280	149/12504	0.428972	0.80237	0.770943	Virad06G0011200/Virad08G0252500/Virad08G0427200/Virad10G0068500	4
GO:0048767	root hair elongation	2/280	65/12504	0.429321	0.80237	0.770943	Virad01G0126800/Virad02G0090500	2
GO:0071166	ribonucleoprotein complex localization	2/280	65/12504	0.429321	0.80237	0.770943	Virad03G0057100/Virad03G0204800	2
GO:0010025	wax biosynthetic process	1/280	25/12504	0.432625	0.80237	0.770943	Virad01G0058900	1
GO:0016106	sesquiterpenoid biosynthetic process	1/280	25/12504	0.432625	0.80237	0.770943	Virad11G0142200	1
GO:0030148	sphingolipid biosynthetic process	1/280	25/12504	0.432625	0.80237	0.770943	Virad08G0177700	1
GO:0031109	microtubule polymerization or depolymerization	1/280	25/12504	0.432625	0.80237	0.770943	Virad07G0239500	1
GO:0046351	disaccharide biosynthetic process	1/280	25/12504	0.432625	0.80237	0.770943	Virad07G0246600	1
GO:0072530	purine-containing compound transmembrane transport	1/280	25/12504	0.432625	0.80237	0.770943	Virad11G0000200	1
GO:0090354	regulation of auxin metabolic process	1/280	25/12504	0.432625	0.80237	0.770943	Virad02G0201700	1
GO:1900056	negative regulation of leaf senescence	1/280	25/12504	0.432625	0.80237	0.770943	Virad02G0162600	1
GO:0006812	cation transport	12/280	496/12504	0.433819	0.80237	0.770943	Virad03G0156000/Virad03G0197500/Virad04G0039800/Virad04G0106500/Virad04G0112200/Virad06G0154400/Virad07G0195400/Virad07G0210100/Virad08G0180600/Virad08G0237600/Virad09G0079300/Virad11G0000200	12
GO:0044275	cellular carbohydrate catabolic process	2/280	66/12504	0.436994	0.80237	0.770943	Virad06G0121800/Virad09G0187200	2
GO:0009813	flavonoid biosynthetic process	3/280	109/12504	0.442692	0.80237	0.770943	Virad05G0042200/Virad08G0347600/Virad10G0031800	3
GO:0043067	regulation of programmed cell death	4/280	152/12504	0.443965	0.80237	0.770943	Virad06G0183300/Virad06G0186800/Virad07G0207700/Virad07G0228000	4
GO:0005982	starch metabolic process	2/280	67/12504	0.444611	0.80237	0.770943	Virad06G0121800/Virad07G0327300	2
GO:0009124	nucleoside monophosphate biosynthetic process	2/280	67/12504	0.444611	0.80237	0.770943	Virad08G0427200/Virad10G0068500	2
GO:0046283	anthocyanin-containing compound metabolic process	2/280	67/12504	0.444611	0.80237	0.770943	Virad03G0050400/Virad05G0042200	2
GO:0070201	regulation of establishment of protein localization	2/280	67/12504	0.444611	0.80237	0.770943	Virad03G0204800/Virad06G0063900	2
GO:0005983	starch catabolic process	1/280	26/12504	0.445355	0.80237	0.770943	Virad06G0121800	1
GO:0006040	amino sugar metabolic process	1/280	26/12504	0.445355	0.80237	0.770943	Virad07G0253700	1
GO:0007602	phototransduction	1/280	26/12504	0.445355	0.80237	0.770943	Virad02G0149500	1
GO:0009585	red, far-red light phototransduction	1/280	26/12504	0.445355	0.80237	0.770943	Virad02G0149500	1
GO:0010720	positive regulation of cell development	1/280	26/12504	0.445355	0.80237	0.770943	Virad04G0007200	1
GO:0016108	tetraterpenoid metabolic process	1/280	26/12504	0.445355	0.80237	0.770943	Virad06G0183300	1
GO:0016116	carotenoid metabolic process	1/280	26/12504	0.445355	0.80237	0.770943	Virad06G0183300	1
GO:0022904	respiratory electron transport chain	1/280	26/12504	0.445355	0.80237	0.770943	Virad06G0011200	1
GO:0031099	regeneration	1/280	26/12504	0.445355	0.80237	0.770943	Virad01G0114700	1
GO:0043903	regulation of biological process involved in symbiotic interaction	1/280	26/12504	0.445355	0.80237	0.770943	Virad06G0183300	1
GO:0044273	sulfur compound catabolic process	1/280	26/12504	0.445355	0.80237	0.770943	Virad10G0077800	1
GO:0046339	diacylglycerol metabolic process	1/280	26/12504	0.445355	0.80237	0.770943	Virad02G0108200	1
GO:0072331	signal transduction by p53 class mediator	1/280	26/12504	0.445355	0.80237	0.770943	Virad07G0207700	1
GO:1901658	glycosyl compound catabolic process	1/280	26/12504	0.445355	0.80237	0.770943	Virad10G0077800	1
GO:1902074	response to salt	1/280	26/12504	0.445355	0.80237	0.770943	Virad11G0142200	1
GO:1905622	negative regulation of leaf development	1/280	26/12504	0.445355	0.80237	0.770943	Virad02G0162600	1
GO:0060560	developmental growth involved in morphogenesis	9/280	370/12504	0.448212	0.80237	0.770943	Virad01G0126800/Virad02G0078500/Virad02G0090500/Virad03G0154900/Virad04G0112200/Virad05G0077900/Virad07G0172700/Virad07G0195400/Virad10G0031800	9
GO:0006457	protein folding	3/280	110/12504	0.448578	0.80237	0.770943	Virad03G0154900/Virad06G0186800/Virad09G0081000	3
GO:0009260	ribonucleotide biosynthetic process	3/280	110/12504	0.448578	0.80237	0.770943	Virad08G0252500/Virad08G0427200/Virad10G0068500	3
GO:0042542	response to hydrogen peroxide	3/280	110/12504	0.448578	0.80237	0.770943	Virad05G0032200/Virad05G0084400/Virad06G0036500	3
GO:0046390	ribose phosphate biosynthetic process	3/280	110/12504	0.448578	0.80237	0.770943	Virad08G0252500/Virad08G0427200/Virad10G0068500	3
GO:0006779	porphyrin-containing compound biosynthetic process	2/280	68/12504	0.452171	0.80237	0.770943	Virad03G0050400/Virad10G0037100	2
GO:0044403	biological process involved in symbiotic interaction	5/280	197/12504	0.452486	0.80237	0.770943	Virad01G0058900/Virad04G0106500/Virad04G0252700/Virad06G0183300/Virad07G0239500	5
GO:0006091	generation of precursor metabolites and energy	7/280	284/12504	0.452515	0.80237	0.770943	Virad02G0134400/Virad06G0011200/Virad06G0186800/Virad07G0046400/Virad07G0246600/Virad09G0071300/Virad10G0068500	7
GO:0071496	cellular response to external stimulus	7/280	284/12504	0.452515	0.80237	0.770943	Virad02G0018900/Virad02G0110400/Virad03G0289400/Virad05G0032200/Virad05G0084400/Virad07G0286200/Virad08G0210100	7
GO:0009250	glucan biosynthetic process	3/280	111/12504	0.454439	0.80237	0.770943	Virad01G0126800/Virad07G0046400/Virad07G0327300	3
GO:0006986	response to unfolded protein	1/280	27/12504	0.457801	0.80237	0.770943	Virad07G0286200	1
GO:0010052	guard cell differentiation	1/280	27/12504	0.457801	0.80237	0.770943	Virad07G0207600	1
GO:0015740	C4-dicarboxylate transport	1/280	27/12504	0.457801	0.80237	0.770943	Virad04G0066900	1
GO:0019747	regulation of isoprenoid metabolic process	1/280	27/12504	0.457801	0.80237	0.770943	Virad11G0142200	1
GO:0031537	regulation of anthocyanin metabolic process	1/280	27/12504	0.457801	0.80237	0.770943	Virad03G0050400	1
GO:0042455	ribonucleoside biosynthetic process	1/280	27/12504	0.457801	0.80237	0.770943	Virad08G0427200	1
GO:0044070	regulation of anion transport	1/280	27/12504	0.457801	0.80237	0.770943	Virad06G0092900	1
GO:0051238	sequestering of metal ion	1/280	27/12504	0.457801	0.80237	0.770943	Virad06G0154400	1
GO:0009664	plant-type cell wall organization	4/280	155/12504	0.458839	0.80237	0.770943	Virad03G0047400/Virad06G0065800/Virad08G0006400/Virad10G0141900	4
GO:0033014	tetrapyrrole biosynthetic process	2/280	69/12504	0.459672	0.80237	0.770943	Virad03G0050400/Virad10G0037100	2
GO:0051235	maintenance of location	2/280	69/12504	0.459672	0.80237	0.770943	Virad06G0154400/Virad10G0017200	2
GO:0010119	regulation of stomatal movement	3/280	112/12504	0.460274	0.80237	0.770943	Virad05G0045100/Virad08G0266200/Virad10G0017200	3
GO:0006906	vesicle fusion	2/280	70/12504	0.467113	0.80477	0.773249	Virad06G0226900/Virad10G0017200	2
GO:0006900	vesicle budding from membrane	1/280	28/12504	0.469969	0.80477	0.773249	Virad08G0229200	1
GO:0009583	detection of light stimulus	1/280	28/12504	0.469969	0.80477	0.773249	Virad02G0149500	1
GO:0009612	response to mechanical stimulus	1/280	28/12504	0.469969	0.80477	0.773249	Virad05G0077900	1
GO:0010167	response to nitrate	1/280	28/12504	0.469969	0.80477	0.773249	Virad08G0222300	1
GO:0048571	long-day photoperiodism	2/280	71/12504	0.474493	0.80487	0.773345	Virad07G0228000/Virad11G0132300	2
GO:0051236	establishment of RNA localization	2/280	72/12504	0.481812	0.80487	0.773345	Virad03G0057100/Virad03G0204800	2
GO:0016132	brassinosteroid biosynthetic process	1/280	29/12504	0.481864	0.80487	0.773345	Virad02G0078500	1
GO:0031503	protein-containing complex localization	2/280	73/12504	0.489067	0.80487	0.773345	Virad03G0057100/Virad03G0204800	2
GO:0009687	abscisic acid metabolic process	1/280	30/12504	0.493494	0.80487	0.773345	Virad11G0142200	1
GO:0043009	chordate embryonic development	1/280	30/12504	0.493494	0.80487	0.773345	Virad04G0266900	1
GO:0050821	protein stabilization	1/280	30/12504	0.493494	0.80487	0.773345	Virad07G0249600	1
GO:0046034	ATP metabolic process	2/280	75/12504	0.503386	0.80487	0.773345	Virad06G0011200/Virad10G0068500	2
GO:0070925	organelle assembly	5/280	209/12504	0.504175	0.80487	0.773345	Virad05G0137900/Virad06G0014600/Virad06G0063900/Virad10G0128200/Virad11G0129200	5
GO:0001775	cell activation	1/280	31/12504	0.504863	0.80487	0.773345	Virad07G0207700	1
GO:0009567	double fertilization forming a zygote and endosperm	1/280	31/12504	0.504863	0.80487	0.773345	Virad09G0081000	1
GO:0022611	dormancy process	1/280	31/12504	0.504863	0.80487	0.773345	Virad06G0167400	1
GO:0042136	neurotransmitter biosynthetic process	1/280	31/12504	0.504863	0.80487	0.773345	Virad02G0108200	1
GO:0051348	negative regulation of transferase activity	1/280	31/12504	0.504863	0.80487	0.773345	Virad08G0281300	1
GO:0120178	steroid hormone biosynthetic process	1/280	31/12504	0.504863	0.80487	0.773345	Virad02G0078500	1
GO:0040034	regulation of development, heterochronic	2/280	77/12504	0.517444	0.810732	0.778978	Virad02G0103200/Virad07G0367900	2
GO:0097366	response to bronchodilator	1/280	33/12504	0.526845	0.813928	0.782048	Virad03G0249400	1
GO:0030334	regulation of cell migration	1/280	34/12504	0.537468	0.816441	0.784463	Virad06G0169100	1
GO:0040012	regulation of locomotion	1/280	34/12504	0.537468	0.816441	0.784463	Virad06G0169100	1
GO:2000145	regulation of cell motility	1/280	34/12504	0.537468	0.816441	0.784463	Virad06G0169100	1
GO:0065004	protein-DNA complex assembly	2/280	80/12504	0.538031	0.816441	0.784463	Virad08G0179200/Virad11G0223800	2
GO:0090698	post-embryonic plant morphogenesis	6/280	264/12504	0.543286	0.816441	0.784463	Virad03G0073200/Virad07G0207600/Virad08G0250600/Virad10G0037100/Virad10G0099000/Virad10G0126900	6
GO:0030100	regulation of endocytosis	1/280	35/12504	0.547854	0.816441	0.784463	Virad04G0112200	1
GO:0006928	movement of cell or subcellular component	5/280	221/12504	0.553869	0.816441	0.784463	Virad05G0093400/Virad05G0137900/Virad06G0014600/Virad06G0169100/Virad10G0218300	5
GO:0016485	protein processing	1/280	36/12504	0.558007	0.816441	0.784463	Virad09G0096400	1
GO:2000012	regulation of auxin polar transport	1/280	36/12504	0.558007	0.816441	0.784463	Virad04G0112200	1
GO:0043413	macromolecule glycosylation	2/280	84/12504	0.564527	0.818848	0.786776	Virad07G0249600/Virad10G0037100	2
GO:0007030	Golgi organization	1/280	37/12504	0.567933	0.818848	0.786776	Virad07G0249600	1
GO:0008361	regulation of cell size	1/280	37/12504	0.567933	0.818848	0.786776	Virad07G0172700	1
GO:0010565	regulation of cellular ketone metabolic process	2/280	85/12504	0.570979	0.818848	0.786776	Virad01G0149000/Virad11G0142200	2
GO:0009962	regulation of flavonoid biosynthetic process	1/280	38/12504	0.577637	0.818848	0.786776	Virad08G0347600	1
GO:0071456	cellular response to hypoxia	1/280	38/12504	0.577637	0.818848	0.786776	Virad07G0286200	1
GO:0009991	response to extracellular stimulus	7/280	321/12504	0.582097	0.821761	0.789574	Virad02G0018900/Virad02G0110400/Virad03G0289400/Virad05G0032200/Virad05G0084400/Virad07G0286200/Virad08G0210100	7
GO:0016999	antibiotic metabolic process	2/280	87/12504	0.583675	0.821761	0.789574	Virad05G0032200/Virad05G0084400	2
GO:0010118	stomatal movement	4/280	184/12504	0.593632	0.825782	0.793438	Virad01G0019800/Virad05G0045100/Virad08G0266200/Virad10G0017200	4
GO:0009593	detection of chemical stimulus	1/280	41/12504	0.605465	0.826508	0.794135	Virad03G0249400	1
GO:1990542	mitochondrial transmembrane transport	1/280	41/12504	0.605465	0.826508	0.794135	Virad04G0097600	1
GO:2000030	regulation of response to red or far red light	1/280	41/12504	0.605465	0.826508	0.794135	Virad11G0132300	1
GO:0044706	multi-multicellular organism process	5/280	236/12504	0.612371	0.82766	0.795242	Virad02G0181300/Virad07G0195400/Virad09G0081000/Virad10G0031800/Virad10G0218200	5
GO:0000209	protein polyubiquitination	2/280	92/12504	0.614196	0.82766	0.795242	Virad02G0114200/Virad02G0114500	2
GO:0071417	cellular response to organonitrogen compound	1/280	42/12504	0.614329	0.82766	0.795242	Virad08G0210100	1
GO:0046148	pigment biosynthetic process	3/280	143/12504	0.62482	0.831661	0.799087	Virad03G0050400/Virad05G0042200/Virad10G0037100	3
GO:0001763	morphogenesis of a branching structure	1/280	44/12504	0.631465	0.834052	0.801384	Virad06G0183300	1
GO:0006839	mitochondrial transport	2/280	96/12504	0.637362	0.83572	0.802987	Virad04G0097600/Virad08G0336900	2
GO:0050778	positive regulation of immune response	3/280	146/12504	0.638808	0.83572	0.802987	Virad07G0207700/Virad07G0287000/Virad10G0313300	3
GO:0009690	cytokinin metabolic process	1/280	46/12504	0.647843	0.839055	0.806191	Virad10G0037100	1
GO:0071826	ribonucleoprotein complex subunit organization	3/280	148/12504	0.647929	0.839055	0.806191	Virad04G0007200/Virad04G0210000/Virad11G0129200	3
GO:0071824	protein-DNA complex subunit organization	2/280	98/12504	0.648531	0.839055	0.806191	Virad08G0179200/Virad11G0223800	2
GO:0080167	response to karrikin	3/280	150/12504	0.656886	0.841075	0.808132	Virad05G0032200/Virad05G0084400/Virad06G0079700	3
GO:0048581	negative regulation of post-embryonic development	3/280	151/12504	0.661303	0.843939	0.810884	Virad06G0183300/Virad08G0266200/Virad11G0132300	3
GO:0048284	organelle fusion	2/280	102/12504	0.67005	0.848001	0.814787	Virad06G0226900/Virad10G0017200	2
GO:0008283	cell population proliferation	4/280	203/12504	0.670364	0.848001	0.814787	Virad01G0014600/Virad05G0084600/Virad07G0207700/Virad08G0287100	4
GO:0001505	regulation of neurotransmitter levels	1/280	53/12504	0.69966	0.857515	0.823928	Virad02G0108200	1
GO:0001666	response to hypoxia	2/280	108/12504	0.700319	0.857515	0.823928	Virad06G0167400/Virad07G0286200	2
GO:0071669	plant-type cell wall organization or biogenesis	6/280	311/12504	0.700747	0.857515	0.823928	Virad01G0126800/Virad02G0181300/Virad03G0047400/Virad06G0065800/Virad08G0006400/Virad10G0141900	6
GO:0043455	regulation of secondary metabolic process	1/280	54/12504	0.706415	0.861199	0.827468	Virad11G0142200	1
GO:0010608	posttranscriptional regulation of gene expression	5/280	264/12504	0.708735	0.863196	0.829387	Virad01G0058900/Virad06G0036500/Virad08G0239000/Virad08G0315900/Virad10G0039500	5
GO:0051301	cell division	6/280	317/12504	0.717983	0.868077	0.834076	Virad01G0126800/Virad04G0108900/Virad06G0169100/Virad07G0239500/Virad09G0104700/Virad11G0218100	6
GO:0006518	peptide metabolic process	9/280	469/12504	0.728493	0.869578	0.835518	Virad05G0063000/Virad06G0036500/Virad06G0078200/Virad07G0202900/Virad07G0208400/Virad08G0239000/Virad08G0315900/Virad11G0129200/Virad11G0169500	9
GO:0044087	regulation of cellular component biogenesis	3/280	168/12504	0.730135	0.869578	0.835518	Virad06G0063900/Virad07G0269600/Virad08G0229200	3
GO:0051510	regulation of unidimensional cell growth	1/280	58/12504	0.731951	0.869578	0.835518	Virad04G0112200	1
GO:0019748	secondary metabolic process	8/280	423/12504	0.735803	0.872146	0.837986	Virad06G0103000/Virad06G0266300/Virad07G0094600/Virad08G0128500/Virad08G0137900/Virad09G0122400/Virad10G0077800/Virad11G0142200	8
GO:1901698	response to nitrogen compound	9/280	475/12504	0.742038	0.874848	0.840582	Virad01G0058900/Virad02G0018900/Virad02G0171300/Virad03G0249400/Virad06G0092900/Virad07G0094600/Virad07G0221600/Virad08G0210100/Virad08G0222300	9
GO:0098657	import into cell	2/280	120/12504	0.753959	0.877094	0.84274	Virad10G0126400/Virad11G0000200	2
GO:0104004	cellular response to environmental stimulus	4/280	228/12504	0.755275	0.877094	0.84274	Virad02G0018900/Virad02G0149500/Virad05G0032200/Virad05G0084400	4
GO:0042274	ribosomal small subunit biogenesis	1/280	63/12504	0.76078	0.88034	0.845859	Virad11G0129200	1
GO:0042180	cellular ketone metabolic process	2/280	122/12504	0.762051	0.88034	0.845859	Virad01G0149000/Virad11G0142200	2
GO:0010218	response to far red light	1/280	64/12504	0.766164	0.882438	0.847875	Virad02G0149500	1
GO:0009860	pollen tube growth	2/280	125/12504	0.773757	0.882438	0.847875	Virad07G0195400/Virad10G0031800	2
GO:0044550	secondary metabolite biosynthetic process	5/280	288/12504	0.776978	0.882438	0.847875	Virad06G0103000/Virad06G0266300/Virad07G0094600/Virad08G0128500/Virad08G0137900	5
GO:0016477	cell migration	1/280	68/12504	0.786519	0.886639	0.851912	Virad06G0169100	1
GO:0016049	cell growth	9/280	499/12504	0.791582	0.889883	0.855029	Virad01G0126800/Virad02G0078500/Virad02G0090500/Virad03G0154900/Virad04G0112200/Virad05G0077900/Virad07G0172700/Virad07G0195400/Virad10G0031800	9
GO:0140694	non-membrane-bounded organelle assembly	2/280	134/12504	0.805911	0.897518	0.862364	Virad05G0137900/Virad11G0129200	2
GO:0007267	cell-cell signaling	1/280	73/12504	0.809498	0.899571	0.864337	Virad07G0207600	1
GO:0044270	cellular nitrogen compound catabolic process	4/280	251/12504	0.817593	0.902522	0.867172	Virad04G0112900/Virad08G0315900/Virad10G0039500/Virad10G0068500	4
GO:0006979	response to oxidative stress	8/280	463/12504	0.819227	0.902608	0.867255	Virad01G0042000/Virad01G0088400/Virad03G0156000/Virad03G0249400/Virad05G0032200/Virad05G0084400/Virad06G0036500/Virad07G0046400	8
GO:0046700	heterocycle catabolic process	4/280	254/12504	0.824677	0.905781	0.870303	Virad04G0112900/Virad08G0315900/Virad10G0039500/Virad10G0068500	4
GO:1901657	glycosyl compound metabolic process	3/280	200/12504	0.829431	0.908668	0.873077	Virad04G0231000/Virad08G0427200/Virad10G0077800	3
GO:0000902	cell morphogenesis	8/280	471/12504	0.833215	0.910286	0.874632	Virad02G0078500/Virad02G0090500/Virad03G0154900/Virad04G0112200/Virad05G0077900/Virad07G0172700/Virad07G0195400/Virad10G0031800	8
GO:0009890	negative regulation of biosynthetic process	8/280	472/12504	0.834903	0.910803	0.875129	Virad01G0018600/Virad01G0149000/Virad04G0112900/Virad05G0084600/Virad08G0315900/Virad08G0347600/Virad10G0124100/Virad10G0126900	8
GO:0051674	localization of cell	1/280	81/12504	0.841246	0.912578	0.876834	Virad06G0169100	1
GO:0071695	anatomical structure maturation	3/280	208/12504	0.84875	0.916224	0.880338	Virad01G0126800/Virad02G0090500/Virad06G0167400	3
GO:0009640	photomorphogenesis	1/280	85/12504	0.855083	0.917912	0.881959	Virad11G0132300	1
GO:1901420	negative regulation of response to alcohol	1/280	91/12504	0.873618	0.928819	0.89244	Virad05G0084600	1
GO:0043254	regulation of protein-containing complex assembly	1/280	94/12504	0.88198	0.93514	0.898513	Virad08G0229200	1
GO:0031327	negative regulation of cellular biosynthetic process	7/280	460/12504	0.894815	0.944222	0.907239	Virad01G0018600/Virad01G0149000/Virad04G0112900/Virad05G0084600/Virad08G0315900/Virad10G0124100/Virad10G0126900	7
GO:0022604	regulation of cell morphogenesis	1/280	101/12504	0.899408	0.945845	0.908799	Virad04G0112200	1
GO:0021700	developmental maturation	3/280	236/12504	0.902157	0.946806	0.909722	Virad01G0126800/Virad02G0090500/Virad06G0167400	3
GO:0032989	cellular component morphogenesis	7/280	471/12504	0.907608	0.950593	0.91336	Virad02G0078500/Virad02G0090500/Virad03G0154900/Virad05G0077900/Virad07G0172700/Virad07G0195400/Virad10G0031800	7
GO:0009699	phenylpropanoid biosynthetic process	1/280	115/12504	0.926944	0.963315	0.925584	Virad07G0094600	1
GO:0016143	S-glycoside metabolic process	1/280	116/12504	0.928595	0.963315	0.925584	Virad10G0077800	1
GO:0090558	plant epidermis development	4/280	318/12504	0.929088	0.963315	0.925584	Virad01G0126800/Virad02G0090500/Virad07G0207600/Virad08G0266200	4
GO:0009832	plant-type cell wall biogenesis	2/280	197/12504	0.937776	0.964444	0.926669	Virad01G0126800/Virad10G0141900	2
GO:0010558	negative regulation of macromolecule biosynthetic process	6/280	453/12504	0.943423	0.966524	0.928668	Virad01G0018600/Virad04G0112900/Virad05G0084600/Virad08G0315900/Virad10G0124100/Virad10G0126900	6
GO:0009411	response to UV	1/280	128/12504	0.945734	0.968251	0.930327	Virad08G0326900	1
GO:0001558	regulation of cell growth	1/280	134/12504	0.952697	0.973449	0.935321	Virad04G0112200	1
GO:0009873	ethylene-activated signaling pathway	1/280	139/12504	0.957815	0.974177	0.936021	Virad05G0045100	1
GO:0040011	locomotion	1/280	139/12504	0.957815	0.974177	0.936021	Virad06G0169100	1
GO:0009611	response to wounding	3/280	293/12504	0.962002	0.976331	0.93809	Virad01G0114700/Virad02G0090500/Virad10G0126900	3
GO:0007623	circadian rhythm	1/280	145/12504	0.963233	0.976479	0.938233	Virad06G0186600	1
GO:0071398	cellular response to fatty acid	1/280	148/12504	0.965676	0.977643	0.939351	Virad03G0249400	1
GO:0048609	multicellular organismal reproductive process	2/280	231/12504	0.967472	0.977643	0.939351	Virad06G0167400/Virad08G0162900	2
GO:0097435	supramolecular fiber organization	1/280	156/12504	0.971428	0.977744	0.939448	Virad07G0239500	1
GO:0010648	negative regulation of cell communication	2/280	244/12504	0.97474	0.978262	0.939946	Virad05G0084600/Virad07G0207700	2
GO:0023057	negative regulation of signaling	2/280	244/12504	0.97474	0.978262	0.939946	Virad05G0084600/Virad07G0207700	2
GO:0044282	small molecule catabolic process	1/280	166/12504	0.977286	0.979818	0.941441	Virad01G0046100	1

## Sheet: 7
Supplementary Table 7 GO enrichment analysis summary for genes with TE insertions internally.
ID	Description	GeneRatio	BgRatio	pvalue	p.adjust	qvalue	geneID	Count
GO:0006974	cellular response to DNA damage stimulus	17/228	340/12504	0.000165918	0.254685	0.239272	Virad01G0232200/Virad02G0153800/Virad03G0074000/Virad03G0082200/Virad03G0084100/Virad05G0074100/Virad05G0081400/Virad05G0137100/Virad06G0076900/Virad06G0126800/Virad07G0191500/Virad08G0082800/Virad08G0420200/Virad10G0044400/Virad10G0059100/Virad10G0311600/Virad11G0204200	17
GO:0140352	export from cell	9/228	137/12504	0.000904208	0.413262	0.388252	Virad01G0027300/Virad02G0187500/Virad07G0175000/Virad07G0252900/Virad08G0234200/Virad08G0309500/Virad09G0092800/Virad10G0055900/Virad10G0218200	9
GO:0045321	leukocyte activation	4/228	28/12504	0.00156296	0.413262	0.388252	Virad01G0027300/Virad03G0082200/Virad07G0175000/Virad08G0082800	4
GO:0031503	protein-containing complex localization	6/228	73/12504	0.00211706	0.413262	0.388252	Virad03G0149700/Virad04G0206500/Virad07G0099700/Virad08G0234200/Virad09G0092800/Virad10G0098300	6
GO:0001775	cell activation	4/228	31/12504	0.00230148	0.413262	0.388252	Virad01G0027300/Virad03G0082200/Virad07G0175000/Virad08G0082800	4
GO:0032940	secretion by cell	8/228	128/12504	0.00237037	0.413262	0.388252	Virad01G0027300/Virad02G0187500/Virad07G0175000/Virad07G0252900/Virad08G0234200/Virad09G0092800/Virad10G0055900/Virad10G0218200	8
GO:0009896	positive regulation of catabolic process	8/228	131/12504	0.00273801	0.413262	0.388252	Virad01G0058300/Virad05G0029800/Virad05G0081400/Virad07G0103500/Virad08G0082800/Virad08G0315900/Virad10G0096600/Virad11G0164000	8
GO:0046903	secretion	8/228	132/12504	0.00286998	0.413262	0.388252	Virad01G0027300/Virad02G0187500/Virad07G0175000/Virad07G0252900/Virad08G0234200/Virad09G0092800/Virad10G0055900/Virad10G0218200	8
GO:0008033	tRNA processing	6/228	83/12504	0.00403942	0.413262	0.388252	Virad01G0056600/Virad08G0006500/Virad08G0281300/Virad08G0408800/Virad09G0093400/Virad10G0229900	6
GO:0006260	DNA replication	8/228	141/12504	0.0042937	0.413262	0.388252	Virad01G0232200/Virad03G0074000/Virad03G0082200/Virad04G0206500/Virad05G0174400/Virad06G0076900/Virad06G0126800/Virad11G0212400	8
GO:0006400	tRNA modification	5/228	59/12504	0.00433985	0.413262	0.388252	Virad08G0006500/Virad08G0281300/Virad08G0408800/Virad09G0093400/Virad10G0229900	5
GO:0046649	lymphocyte activation	3/228	19/12504	0.00467225	0.413262	0.388252	Virad01G0027300/Virad03G0082200/Virad08G0082800	3
GO:0006310	DNA recombination	8/228	144/12504	0.00487263	0.413262	0.388252	Virad01G0232200/Virad02G0153800/Virad03G0082200/Virad05G0029800/Virad05G0074100/Virad05G0137100/Virad06G0076900/Virad06G0126800	8
GO:0090502	RNA phosphodiester bond hydrolysis, endonucleolytic	5/228	61/12504	0.00500821	0.413262	0.388252	Virad01G0056600/Virad01G0074100/Virad05G0076900/Virad08G0198800/Virad11G0095300	5
GO:0016192	vesicle-mediated transport	17/228	467/12504	0.00529736	0.413262	0.388252	Virad01G0027300/Virad01G0049500/Virad01G0141300/Virad03G0146700/Virad03G0179100/Virad05G0166700/Virad07G0175000/Virad08G0234200/Virad08G0262800/Virad08G0301600/Virad08G0364800/Virad09G0019100/Virad09G0092800/Virad10G0055900/Virad10G0091500/Virad10G0218200/Virad11G0234300	17
GO:0098739	import across plasma membrane	3/228	20/12504	0.0054236	0.413262	0.388252	Virad08G0309500/Virad11G0000200/Virad11G0179700	3
GO:0060548	negative regulation of cell death	6/228	94/12504	0.00739113	0.413262	0.388252	Virad01G0027300/Virad03G0082200/Virad05G0029800/Virad07G0216400/Virad08G0082800/Virad08G0281300	6
GO:1903313	positive regulation of mRNA metabolic process	5/228	67/12504	0.00744734	0.413262	0.388252	Virad01G0058300/Virad04G0206500/Virad05G0081400/Virad08G0315900/Virad11G0164000	5
GO:0031331	positive regulation of cellular catabolic process	7/228	125/12504	0.00792442	0.413262	0.388252	Virad01G0058300/Virad05G0029800/Virad05G0081400/Virad07G0103500/Virad08G0082800/Virad08G0315900/Virad11G0164000	7
GO:0045184	establishment of protein localization	17/228	490/12504	0.00841016	0.413262	0.388252	Virad01G0049500/Virad01G0141300/Virad02G0119900/Virad02G0187500/Virad03G0149700/Virad03G0179100/Virad04G0206500/Virad07G0099700/Virad07G0252900/Virad07G0348200/Virad08G0082800/Virad09G0114100/Virad10G0045800/Virad10G0091500/Virad10G0098300/Virad10G0218200/Virad11G0234300	17
GO:0016073	snRNA metabolic process	3/228	24/12504	0.00912786	0.413262	0.388252	Virad07G0269500/Virad08G0016400/Virad08G0315900	3
GO:0034308	primary alcohol metabolic process	3/228	24/12504	0.00912786	0.413262	0.388252	Virad07G0187200/Virad07G0187300/Virad08G0323400	3
GO:0010608	posttranscriptional regulation of gene expression	11/228	264/12504	0.00915204	0.413262	0.388252	Virad01G0058300/Virad02G0187500/Virad05G0081400/Virad06G0036600/Virad06G0038100/Virad06G0070500/Virad07G0348200/Virad08G0056500/Virad08G0315900/Virad11G0095300/Virad11G0164000	11
GO:0006611	protein export from nucleus	5/228	73/12504	0.0106125	0.413262	0.388252	Virad03G0149700/Virad04G0206500/Virad07G0099700/Virad10G0045800/Virad10G0098300	5
GO:0006913	nucleocytoplasmic transport	7/228	133/12504	0.0109508	0.413262	0.388252	Virad03G0149700/Virad04G0206500/Virad07G0099700/Virad07G0348200/Virad10G0045800/Virad10G0098300/Virad11G0216300	7
GO:0051169	nuclear transport	7/228	133/12504	0.0109508	0.413262	0.388252	Virad03G0149700/Virad04G0206500/Virad07G0099700/Virad07G0348200/Virad10G0045800/Virad10G0098300/Virad11G0216300	7
GO:0009894	regulation of catabolic process	9/228	200/12504	0.0111275	0.413262	0.388252	Virad01G0058300/Virad02G0187500/Virad05G0029800/Virad05G0081400/Virad07G0103500/Virad08G0082800/Virad08G0315900/Virad10G0096600/Virad11G0164000	9
GO:0006406	mRNA export from nucleus	4/228	48/12504	0.0111901	0.413262	0.388252	Virad03G0149700/Virad04G0206500/Virad07G0099700/Virad10G0098300	4
GO:0045927	positive regulation of growth	4/228	48/12504	0.0111901	0.413262	0.388252	Virad05G0029800/Virad06G0204000/Virad10G0044400/Virad11G0219100	4
GO:0051028	mRNA transport	4/228	48/12504	0.0111901	0.413262	0.388252	Virad03G0149700/Virad04G0206500/Virad07G0099700/Virad10G0098300	4
GO:0071427	mRNA-containing ribonucleoprotein complex export from nucleus	4/228	48/12504	0.0111901	0.413262	0.388252	Virad03G0149700/Virad04G0206500/Virad07G0099700/Virad10G0098300	4
GO:0072331	signal transduction by p53 class mediator	3/228	26/12504	0.011417	0.413262	0.388252	Virad03G0082200/Virad05G0081400/Virad08G0082800	3
GO:0006399	tRNA metabolic process	7/228	135/12504	0.011823	0.413262	0.388252	Virad01G0056600/Virad07G0160500/Virad08G0006500/Virad08G0281300/Virad08G0408800/Virad09G0093400/Virad10G0229900	7
GO:0016101	diterpenoid metabolic process	6/228	104/12504	0.0118665	0.413262	0.388252	Virad01G0093400/Virad02G0094900/Virad07G0187200/Virad07G0187300/Virad07G0224100/Virad08G0350100	6
GO:0019432	triglyceride biosynthetic process	3/228	27/12504	0.0126742	0.413262	0.388252	Virad07G0187200/Virad07G0187300/Virad10G0209700	3
GO:0043069	negative regulation of programmed cell death	5/228	77/12504	0.0131708	0.413262	0.388252	Virad01G0027300/Virad03G0082200/Virad05G0029800/Virad07G0216400/Virad08G0082800	5
GO:0031297	replication fork processing	2/228	10/12504	0.0135271	0.413262	0.388252	Virad01G0232200/Virad06G0076900	2
GO:0098719	sodium ion import across plasma membrane	2/228	10/12504	0.0135271	0.413262	0.388252	Virad08G0309500/Virad11G0179700	2
GO:0098655	cation transmembrane transport	14/228	396/12504	0.0138745	0.413262	0.388252	Virad03G0304700/Virad05G0143400/Virad06G0198700/Virad06G0210500/Virad06G0235800/Virad07G0210100/Virad08G0301600/Virad08G0309500/Virad08G0323400/Virad08G0335200/Virad10G0080400/Virad11G0000200/Virad11G0057300/Virad11G0179700	14
GO:0030433	ubiquitin-dependent ERAD pathway	3/228	28/12504	0.0140076	0.413262	0.388252	Virad07G0103500/Virad08G0082800/Virad08G0119600	3
GO:0006721	terpenoid metabolic process	9/228	209/12504	0.014504	0.413262	0.388252	Virad01G0093400/Virad01G0120200/Virad02G0094900/Virad04G0096700/Virad07G0161400/Virad07G0187200/Virad07G0187300/Virad07G0224100/Virad08G0350100	9
GO:0051168	nuclear export	5/228	79/12504	0.0145937	0.413262	0.388252	Virad03G0149700/Virad04G0206500/Virad07G0099700/Virad10G0045800/Virad10G0098300	5
GO:0043066	negative regulation of apoptotic process	4/228	52/12504	0.0147183	0.413262	0.388252	Virad01G0027300/Virad03G0082200/Virad05G0029800/Virad08G0082800	4
GO:0015031	protein transport	16/228	481/12504	0.0150759	0.413262	0.388252	Virad01G0049500/Virad01G0141300/Virad02G0119900/Virad02G0187500/Virad03G0149700/Virad03G0179100/Virad04G0206500/Virad07G0099700/Virad07G0252900/Virad07G0348200/Virad09G0114100/Virad10G0045800/Virad10G0091500/Virad10G0098300/Virad10G0218200/Virad11G0234300	16
GO:0019682	glyceraldehyde-3-phosphate metabolic process	3/228	29/12504	0.0154176	0.413262	0.388252	Virad05G0058100/Virad07G0161400/Virad07G0176600	3
GO:0046460	neutral lipid biosynthetic process	3/228	29/12504	0.0154176	0.413262	0.388252	Virad07G0187200/Virad07G0187300/Virad10G0209700	3
GO:0046463	acylglycerol biosynthetic process	3/228	29/12504	0.0154176	0.413262	0.388252	Virad07G0187200/Virad07G0187300/Virad10G0209700	3
GO:0030004	cellular monovalent inorganic cation homeostasis	4/228	53/12504	0.015698	0.413262	0.388252	Virad07G0106200/Virad08G0301600/Virad08G0309500/Virad11G0179700	4
GO:0071103	DNA conformation change	6/228	111/12504	0.0159579	0.413262	0.388252	Virad04G0193600/Virad05G0029800/Virad06G0076900/Virad06G0126800/Virad07G0191500/Virad11G0223900	6
GO:1902532	negative regulation of intracellular signal transduction	5/228	81/12504	0.0161163	0.413262	0.388252	Virad01G0093400/Virad03G0082200/Virad06G0204000/Virad07G0224100/Virad07G0252900	5
GO:0034655	nucleobase-containing compound catabolic process	9/228	213/12504	0.0162261	0.413262	0.388252	Virad01G0058300/Virad02G0187500/Virad05G0029800/Virad05G0081400/Virad07G0161400/Virad08G0275100/Virad08G0315900/Virad10G0053200/Virad11G0164000	9
GO:0000002	mitochondrial genome maintenance	2/228	11/12504	0.0163362	0.413262	0.388252	Virad10G0059100/Virad11G0212400	2
GO:0009065	glutamine family amino acid catabolic process	2/228	11/12504	0.0163362	0.413262	0.388252	Virad04G0222200/Virad09G0094900	2
GO:0043248	proteasome assembly	2/228	11/12504	0.0163362	0.413262	0.388252	Virad01G0044500/Virad07G0103500	2
GO:1901407	regulation of phosphorylation of RNA polymerase II C-terminal domain	2/228	11/12504	0.0163362	0.413262	0.388252	Virad01G0069900/Virad07G0215200	2
GO:0016458	gene silencing	9/228	214/12504	0.0166792	0.413262	0.388252	Virad02G0071400/Virad04G0193600/Virad06G0070500/Virad07G0103500/Virad07G0348200/Virad08G0056500/Virad08G0420200/Virad11G0095300/Virad11G0164000	9
GO:0030307	positive regulation of cell growth	3/228	30/12504	0.0169048	0.413262	0.388252	Virad05G0029800/Virad06G0204000/Virad10G0044400	3
GO:0006886	intracellular protein transport	14/228	407/12504	0.0172087	0.413262	0.388252	Virad01G0049500/Virad01G0141300/Virad02G0119900/Virad03G0149700/Virad03G0179100/Virad04G0206500/Virad07G0099700/Virad07G0348200/Virad09G0114100/Virad10G0045800/Virad10G0091500/Virad10G0098300/Virad10G0218200/Virad11G0234300	14
GO:0006887	exocytosis	5/228	84/12504	0.0185928	0.413262	0.388252	Virad07G0175000/Virad08G0234200/Virad09G0092800/Virad10G0055900/Virad10G0218200	5
GO:0043487	regulation of RNA stability	5/228	84/12504	0.0185928	0.413262	0.388252	Virad01G0058300/Virad02G0187500/Virad05G0081400/Virad08G0315900/Virad11G0164000	5
GO:0010019	chloroplast-nucleus signaling pathway	2/228	12/12504	0.0193703	0.413262	0.388252	Virad06G0187000/Virad11G0216300	2
GO:0045910	negative regulation of DNA recombination	2/228	12/12504	0.0193703	0.413262	0.388252	Virad02G0153800/Virad06G0076900	2
GO:0006401	RNA catabolic process	7/228	150/12504	0.0200301	0.413262	0.388252	Virad01G0058300/Virad02G0187500/Virad05G0029800/Virad05G0081400/Virad07G0161400/Virad08G0315900/Virad11G0164000	7
GO:0009956	radial pattern formation	3/228	32/12504	0.0201118	0.413262	0.388252	Virad04G0268900/Virad07G0269500/Virad08G0016400	3
GO:0051247	positive regulation of protein metabolic process	9/228	221/12504	0.020114	0.413262	0.388252	Virad01G0093600/Virad03G0074000/Virad05G0087400/Virad06G0036600/Virad06G0038100/Virad07G0103500/Virad07G0215200/Virad08G0082800/Virad10G0096600	9
GO:0006261	DNA-dependent DNA replication	6/228	117/12504	0.020167	0.413262	0.388252	Virad01G0232200/Virad03G0074000/Virad03G0082200/Virad05G0174400/Virad06G0076900/Virad11G0212400	6
GO:1903311	regulation of mRNA metabolic process	6/228	117/12504	0.020167	0.413262	0.388252	Virad01G0058300/Virad04G0206500/Virad05G0081400/Virad07G0099700/Virad08G0315900/Virad11G0164000	6
GO:0032787	monocarboxylic acid metabolic process	16/228	500/12504	0.0208945	0.413262	0.388252	Virad01G0100500/Virad01G0120200/Virad02G0109300/Virad04G0222200/Virad05G0143400/Virad07G0161400/Virad08G0030400/Virad08G0269300/Virad08G0275100/Virad08G0441600/Virad09G0173400/Virad10G0074700/Virad10G0075500/Virad10G0209700/Virad11G0202300/Virad11G0233400	16
GO:0050779	RNA destabilization	4/228	58/12504	0.0212069	0.413262	0.388252	Virad01G0058300/Virad05G0081400/Virad08G0315900/Virad11G0164000	4
GO:0061157	mRNA destabilization	4/228	58/12504	0.0212069	0.413262	0.388252	Virad01G0058300/Virad05G0081400/Virad08G0315900/Virad11G0164000	4
GO:0018205	peptidyl-lysine modification	8/228	187/12504	0.0213525	0.413262	0.388252	Virad02G0071400/Virad03G0084100/Virad06G0302500/Virad07G0218700/Virad08G0082800/Virad08G0275300/Virad09G0151000/Virad11G0204200	8
GO:0006281	DNA repair	10/228	261/12504	0.0214982	0.413262	0.388252	Virad01G0232200/Virad02G0153800/Virad05G0074100/Virad05G0137100/Virad06G0076900/Virad06G0126800/Virad07G0191500/Virad08G0420200/Virad10G0059100/Virad10G0311600	10
GO:0034660	ncRNA metabolic process	12/228	339/12504	0.0217024	0.413262	0.388252	Virad01G0056600/Virad05G0076900/Virad06G0112200/Virad07G0160500/Virad07G0269500/Virad08G0006500/Virad08G0016400/Virad08G0281300/Virad08G0315900/Virad08G0408800/Virad09G0093400/Virad10G0229900	12
GO:0098657	import into cell	6/228	120/12504	0.0225307	0.413262	0.388252	Virad01G0027300/Virad08G0301600/Virad08G0309500/Virad09G0019100/Virad11G0000200/Virad11G0179700	6
GO:0031329	regulation of cellular catabolic process	8/228	189/12504	0.0225883	0.413262	0.388252	Virad01G0058300/Virad02G0187500/Virad05G0029800/Virad05G0081400/Virad07G0103500/Virad08G0082800/Virad08G0315900/Virad11G0164000	8
GO:0000712	resolution of meiotic recombination intermediates	2/228	13/12504	0.0226204	0.413262	0.388252	Virad01G0232200/Virad06G0126800	2
GO:0001818	negative regulation of cytokine production	2/228	13/12504	0.0226204	0.413262	0.388252	Virad01G0027300/Virad07G0252900	2
GO:0006098	pentose-phosphate shunt	2/228	13/12504	0.0226204	0.413262	0.388252	Virad05G0058100/Virad07G0176600	2
GO:0008037	cell recognition	2/228	13/12504	0.0226204	0.413262	0.388252	Virad08G0234200/Virad10G0218200	2
GO:0098781	ncRNA transcription	2/228	13/12504	0.0226204	0.413262	0.388252	Virad07G0160500/Virad08G0016400	2
GO:0034470	ncRNA processing	10/228	265/12504	0.0235867	0.413262	0.388252	Virad01G0056600/Virad05G0076900/Virad06G0112200/Virad07G0269500/Virad08G0006500/Virad08G0281300/Virad08G0315900/Virad08G0408800/Virad09G0093400/Virad10G0229900	10
GO:0045862	positive regulation of proteolysis	4/228	60/12504	0.0237028	0.413262	0.388252	Virad01G0093600/Virad05G0087400/Virad07G0103500/Virad08G0082800	4
GO:0061014	positive regulation of mRNA catabolic process	4/228	60/12504	0.0237028	0.413262	0.388252	Virad01G0058300/Virad05G0081400/Virad08G0315900/Virad11G0164000	4
GO:0018193	peptidyl-amino acid modification	14/228	427/12504	0.0247995	0.413262	0.388252	Virad01G0027300/Virad01G0069900/Virad02G0071400/Virad02G0151300/Virad03G0074000/Virad03G0084100/Virad06G0302500/Virad07G0079100/Virad07G0218700/Virad08G0082800/Virad08G0275300/Virad09G0019100/Virad09G0151000/Virad11G0204200	14
GO:0001816	cytokine production	3/228	35/12504	0.0255064	0.413262	0.388252	Virad01G0027300/Virad02G0187500/Virad07G0252900	3
GO:0001817	regulation of cytokine production	3/228	35/12504	0.0255064	0.413262	0.388252	Virad01G0027300/Virad02G0187500/Virad07G0252900	3
GO:0007062	sister chromatid cohesion	3/228	35/12504	0.0255064	0.413262	0.388252	Virad06G0070500/Virad10G0101900/Virad10G0103600	3
GO:0090501	RNA phosphodiester bond hydrolysis	6/228	124/12504	0.0259631	0.413262	0.388252	Virad01G0056600/Virad01G0074100/Virad05G0076900/Virad07G0161400/Virad08G0198800/Virad11G0095300	6
GO:0010499	proteasomal ubiquitin-independent protein catabolic process	2/228	14/12504	0.0260776	0.413262	0.388252	Virad01G0093600/Virad05G0087400	2
GO:0019321	pentose metabolic process	2/228	14/12504	0.0260776	0.413262	0.388252	Virad03G0068400/Virad07G0176600	2
GO:0070816	phosphorylation of RNA polymerase II C-terminal domain	2/228	14/12504	0.0260776	0.413262	0.388252	Virad01G0069900/Virad07G0215200	2
GO:0097193	intrinsic apoptotic signaling pathway	2/228	14/12504	0.0260776	0.413262	0.388252	Virad03G0082200/Virad08G0082800	2
GO:0098659	inorganic cation import across plasma membrane	2/228	14/12504	0.0260776	0.413262	0.388252	Virad08G0309500/Virad11G0179700	2
GO:0099587	inorganic ion import across plasma membrane	2/228	14/12504	0.0260776	0.413262	0.388252	Virad08G0309500/Virad11G0179700	2
GO:0006638	neutral lipid metabolic process	4/228	62/12504	0.0263696	0.413262	0.388252	Virad02G0109300/Virad07G0187200/Virad07G0187300/Virad10G0209700	4
GO:0006639	acylglycerol metabolic process	4/228	62/12504	0.0263696	0.413262	0.388252	Virad02G0109300/Virad07G0187200/Virad07G0187300/Virad10G0209700	4
GO:0005996	monosaccharide metabolic process	5/228	92/12504	0.0263841	0.413262	0.388252	Virad03G0068400/Virad05G0058100/Virad07G0175000/Virad07G0176600/Virad08G0441600	5
GO:0046835	carbohydrate phosphorylation	3/228	37/12504	0.0294918	0.420911	0.395438	Virad03G0068400/Virad08G0275100/Virad08G0441600	3
GO:0002696	positive regulation of leukocyte activation	2/228	15/12504	0.0297334	0.420911	0.395438	Virad01G0027300/Virad03G0082200	2
GO:0048768	root hair cell tip growth	2/228	15/12504	0.0297334	0.420911	0.395438	Virad06G0132300/Virad06G0204000	2
GO:0051251	positive regulation of lymphocyte activation	2/228	15/12504	0.0297334	0.420911	0.395438	Virad01G0027300/Virad03G0082200	2
GO:0071166	ribonucleoprotein complex localization	4/228	65/12504	0.0306948	0.420911	0.395438	Virad03G0149700/Virad04G0206500/Virad07G0099700/Virad10G0098300	4
GO:0044282	small molecule catabolic process	7/228	166/12504	0.0324701	0.420911	0.395438	Virad01G0100500/Virad01G0120200/Virad04G0222200/Virad07G0176600/Virad08G0030400/Virad09G0094900/Virad09G0122600	7
GO:0071322	cellular response to carbohydrate stimulus	5/228	98/12504	0.0334199	0.420911	0.395438	Virad01G0093400/Virad05G0034000/Virad07G0210100/Virad07G0224100/Virad08G0258200	5
GO:0007097	nuclear migration	2/228	16/12504	0.0335795	0.420911	0.395438	Virad08G0273700/Virad10G0218300	2
GO:0050867	positive regulation of cell activation	2/228	16/12504	0.0335795	0.420911	0.395438	Virad01G0027300/Virad03G0082200	2
GO:0051249	regulation of lymphocyte activation	2/228	16/12504	0.0335795	0.420911	0.395438	Virad01G0027300/Virad03G0082200	2
GO:0051647	nucleus localization	2/228	16/12504	0.0335795	0.420911	0.395438	Virad08G0273700/Virad10G0218300	2
GO:0009642	response to light intensity	7/228	169/12504	0.0352724	0.420911	0.395438	Virad02G0071400/Virad06G0036600/Virad06G0038100/Virad06G0210500/Virad09G0103200/Virad09G0114100/Virad09G0122600	7
GO:0002520	immune system development	3/228	40/12504	0.0360489	0.420911	0.395438	Virad01G0027300/Virad03G0082200/Virad07G0099700	3
GO:0055082	cellular chemical homeostasis	8/228	207/12504	0.0360512	0.420911	0.395438	Virad03G0071800/Virad06G0235800/Virad07G0106200/Virad07G0210100/Virad08G0258200/Virad08G0301600/Virad08G0309500/Virad11G0179700	8
GO:0019827	stem cell population maintenance	5/228	101/12504	0.037336	0.420911	0.395438	Virad04G0086900/Virad05G0081400/Virad06G0302500/Virad07G0103500/Virad10G0021700	5
GO:0098727	maintenance of cell number	5/228	101/12504	0.037336	0.420911	0.395438	Virad04G0086900/Virad05G0081400/Virad06G0302500/Virad07G0103500/Virad10G0021700	5
GO:0001709	cell fate determination	2/228	17/12504	0.0376077	0.420911	0.395438	Virad01G0058300/Virad04G0086900	2
GO:0002443	leukocyte mediated immunity	2/228	17/12504	0.0376077	0.420911	0.395438	Virad03G0082200/Virad07G0175000	2
GO:0002694	regulation of leukocyte activation	2/228	17/12504	0.0376077	0.420911	0.395438	Virad01G0027300/Virad03G0082200	2
GO:0006740	NADPH regeneration	2/228	17/12504	0.0376077	0.420911	0.395438	Virad05G0058100/Virad07G0176600	2
GO:0006812	cation transport	15/228	496/12504	0.0381874	0.420911	0.395438	Virad03G0304700/Virad05G0143400/Virad06G0198700/Virad06G0210500/Virad06G0235800/Virad07G0210100/Virad08G0301600/Virad08G0309500/Virad08G0323400/Virad08G0335200/Virad10G0080400/Virad11G0000200/Virad11G0057300/Virad11G0164000/Virad11G0179700	15
GO:0098813	nuclear chromosome segregation	6/228	136/12504	0.0382907	0.420911	0.395438	Virad01G0232200/Virad06G0070500/Virad06G0126800/Virad08G0082800/Virad10G0101900/Virad10G0103600	6
GO:0044270	cellular nitrogen compound catabolic process	9/228	251/12504	0.040713	0.420911	0.395438	Virad01G0058300/Virad02G0187500/Virad05G0029800/Virad05G0081400/Virad07G0161400/Virad08G0275100/Virad08G0315900/Virad10G0053200/Virad11G0164000	9
GO:0042391	regulation of membrane potential	3/228	42/12504	0.0408014	0.420911	0.395438	Virad05G0143400/Virad06G0172500/Virad08G0323400	3
GO:0072665	protein localization to vacuole	3/228	42/12504	0.0408014	0.420911	0.395438	Virad01G0049500/Virad01G0141300/Virad03G0179100	3
GO:0072666	establishment of protein localization to vacuole	3/228	42/12504	0.0408014	0.420911	0.395438	Virad01G0049500/Virad01G0141300/Virad03G0179100	3
GO:1901361	organic cyclic compound catabolic process	10/228	291/12504	0.0408568	0.420911	0.395438	Virad01G0058300/Virad01G0120200/Virad02G0187500/Virad05G0029800/Virad05G0081400/Virad07G0161400/Virad08G0275100/Virad08G0315900/Virad10G0053200/Virad11G0164000	10
GO:0002263	cell activation involved in immune response	2/228	18/12504	0.0418102	0.420911	0.395438	Virad03G0082200/Virad07G0175000	2
GO:0002366	leukocyte activation involved in immune response	2/228	18/12504	0.0418102	0.420911	0.395438	Virad03G0082200/Virad07G0175000	2
GO:0009875	pollen-pistil interaction	2/228	18/12504	0.0418102	0.420911	0.395438	Virad08G0234200/Virad10G0218200	2
GO:0050865	regulation of cell activation	2/228	18/12504	0.0418102	0.420911	0.395438	Virad01G0027300/Virad03G0082200	2
GO:0008643	carbohydrate transport	6/228	139/12504	0.0418685	0.420911	0.395438	Virad03G0304700/Virad04G0268900/Virad06G0198700/Virad07G0210100/Virad10G0074700/Virad10G0075500	6
GO:0051236	establishment of RNA localization	4/228	72/12504	0.0423252	0.420911	0.395438	Virad03G0149700/Virad04G0206500/Virad07G0099700/Virad10G0098300	4
GO:0046700	heterocycle catabolic process	9/228	254/12504	0.0433521	0.426573	0.400758	Virad01G0058300/Virad02G0187500/Virad05G0029800/Virad05G0081400/Virad07G0161400/Virad08G0275100/Virad08G0315900/Virad10G0053200/Virad11G0164000	9
GO:0007059	chromosome segregation	6/228	143/12504	0.0469573	0.447698	0.420604	Virad01G0232200/Virad06G0070500/Virad06G0126800/Virad08G0082800/Virad10G0101900/Virad10G0103600	6
GO:0009915	phloem sucrose loading	2/228	20/12504	0.0507077	0.452622	0.425231	Virad10G0074700/Virad10G0075500	2
GO:0042542	response to hydrogen peroxide	5/228	110/12504	0.0507173	0.452622	0.425231	Virad01G0027300/Virad06G0036600/Virad06G0038100/Virad08G0309500/Virad11G0233400	5
GO:0006739	NADP metabolic process	2/228	21/12504	0.0553882	0.466528	0.438295	Virad05G0058100/Virad07G0176600	2
GO:0007033	vacuole organization	4/228	79/12504	0.0561205	0.466528	0.438295	Virad01G0049500/Virad01G0141300/Virad08G0221300/Virad08G0364800	4
GO:0009746	response to hexose	4/228	79/12504	0.0561205	0.466528	0.438295	Virad01G0093400/Virad07G0210100/Virad07G0224100/Virad08G0258200	4
GO:0045787	positive regulation of cell cycle	4/228	79/12504	0.0561205	0.466528	0.438295	Virad04G0193600/Virad05G0081400/Virad07G0215200/Virad11G0219100	4
GO:0034248	regulation of cellular amide metabolic process	6/228	150/12504	0.0567508	0.466528	0.438295	Virad01G0058300/Virad05G0081400/Virad06G0036600/Virad06G0038100/Virad08G0315900/Virad11G0164000	6
GO:0035966	response to topologically incorrect protein	3/228	49/12504	0.0597574	0.469178	0.440784	Virad07G0103500/Virad08G0082800/Virad08G0198800	3
GO:0031338	regulation of vesicle fusion	2/228	22/12504	0.0602137	0.469178	0.440784	Virad01G0141300/Virad10G0091500	2
GO:0071333	cellular response to glucose stimulus	2/228	22/12504	0.0602137	0.469178	0.440784	Virad07G0210100/Virad08G0258200	2
GO:2000035	regulation of stem cell division	2/228	22/12504	0.0602137	0.469178	0.440784	Virad01G0093400/Virad07G0224100	2
GO:0000045	autophagosome assembly	2/228	23/12504	0.0651775	0.481557	0.452415	Virad08G0221300/Virad08G0364800	2
GO:0017145	stem cell division	2/228	23/12504	0.0651775	0.481557	0.452415	Virad01G0093400/Virad07G0224100	2
GO:0110126	phloem loading	2/228	23/12504	0.0651775	0.481557	0.452415	Virad10G0074700/Virad10G0075500	2
GO:0019439	aromatic compound catabolic process	9/228	277/12504	0.0674353	0.481557	0.452415	Virad01G0058300/Virad02G0187500/Virad05G0029800/Virad05G0081400/Virad07G0161400/Virad08G0275100/Virad08G0315900/Virad10G0053200/Virad11G0164000	9
GO:0009850	auxin metabolic process	4/228	85/12504	0.0696447	0.481557	0.452415	Virad02G0094900/Virad04G0223300/Virad07G0028600/Virad11G0233400	4
GO:0002791	regulation of peptide secretion	2/228	25/12504	0.0754936	0.501656	0.471297	Virad02G0187500/Virad07G0252900	2
GO:0055067	monovalent inorganic cation homeostasis	4/228	88/12504	0.0769803	0.509331	0.478508	Virad07G0106200/Virad08G0301600/Virad08G0309500/Virad11G0179700	4
GO:0031327	negative regulation of cellular biosynthetic process	13/228	460/12504	0.0784992	0.51417	0.483054	Virad01G0058300/Virad01G0142000/Virad02G0071400/Virad02G0153800/Virad04G0086900/Virad05G0081400/Virad06G0076900/Virad06G0302500/Virad07G0161400/Virad08G0315900/Virad10G0044400/Virad11G0164000/Virad11G0216300	13
GO:0006081	cellular aldehyde metabolic process	3/228	55/12504	0.0787166	0.51417	0.483054	Virad05G0058100/Virad07G0161400/Virad07G0176600	3
GO:0010214	seed coat development	3/228	55/12504	0.0787166	0.51417	0.483054	Virad04G0193600/Virad10G0044400/Virad10G0218200	3
GO:0048469	cell maturation	5/228	128/12504	0.0848979	0.529749	0.49769	Virad01G0027300/Virad05G0174400/Virad06G0132300/Virad06G0204000/Virad08G0275300	5
GO:0007283	spermatogenesis	2/228	27/12504	0.086286	0.531924	0.499733	Virad01G0027300/Virad08G0082800	2
GO:0060627	regulation of vesicle-mediated transport	4/228	92/12504	0.0873379	0.536255	0.503802	Virad01G0027300/Virad01G0141300/Virad09G0019100/Virad10G0091500	4
GO:0009890	negative regulation of biosynthetic process	13/228	472/12504	0.0914139	0.543446	0.510558	Virad01G0058300/Virad01G0142000/Virad02G0071400/Virad02G0153800/Virad04G0086900/Virad05G0081400/Virad06G0076900/Virad06G0302500/Virad07G0161400/Virad08G0315900/Virad10G0044400/Virad11G0164000/Virad11G0216300	13
GO:0006915	apoptotic process	4/228	94/12504	0.0927575	0.543446	0.510558	Virad01G0027300/Virad03G0082200/Virad05G0029800/Virad08G0082800	4
GO:0080135	regulation of cellular response to stress	4/228	94/12504	0.0927575	0.543446	0.510558	Virad03G0082200/Virad07G0216400/Virad08G0082800/Virad08G0420200	4
GO:0046323	glucose import	3/228	60/12504	0.0962596	0.558484	0.524685	Virad03G0304700/Virad06G0198700/Virad07G0210100	3
GO:0043331	response to dsRNA	3/228	61/12504	0.0999447	0.559909	0.526025	Virad02G0187500/Virad08G0056500/Virad11G0095300	3
GO:0006349	regulation of gene expression by genetic imprinting	2/228	30/12504	0.103265	0.566111	0.531851	Virad02G0071400/Virad04G0193600	2
GO:0050821	protein stabilization	2/228	30/12504	0.103265	0.566111	0.531851	Virad08G0082800/Virad09G0103200	2
GO:0060322	head development	2/228	30/12504	0.103265	0.566111	0.531851	Virad01G0027300/Virad08G0082800	2
GO:0071514	genetic imprinting	2/228	30/12504	0.103265	0.566111	0.531851	Virad02G0071400/Virad04G0193600	2
GO:0071824	protein-DNA complex subunit organization	4/228	98/12504	0.104062	0.568455	0.534053	Virad03G0074000/Virad07G0103500/Virad07G0191500/Virad11G0223900	4
GO:0051130	positive regulation of cellular component organization	6/228	177/12504	0.105193	0.570567	0.536038	Virad01G0027300/Virad02G0187500/Virad07G0103500/Virad07G0191500/Virad10G0044400/Virad11G0219100	6
GO:0010189	vitamin E biosynthetic process	2/228	31/12504	0.109112	0.577544	0.542592	Virad10G0074700/Virad10G0075500	2
GO:0042360	vitamin E metabolic process	2/228	31/12504	0.109112	0.577544	0.542592	Virad10G0074700/Virad10G0075500	2
GO:0051668	localization within membrane	4/228	101/12504	0.112935	0.593446	0.557532	Virad03G0179100/Virad08G0082800/Virad09G0114100/Virad10G0218200	4
GO:0071216	cellular response to biotic stimulus	2/228	32/12504	0.115046	0.593446	0.557532	Virad01G0027300/Virad10G0044400	2
GO:0097237	cellular response to toxic substance	5/228	142/12504	0.118079	0.593446	0.557532	Virad01G0027300/Virad06G0187000/Virad11G0196200/Virad11G0223500/Virad11G0233400	5
GO:0046496	nicotinamide nucleotide metabolic process	3/228	66/12504	0.119186	0.593446	0.557532	Virad05G0058100/Virad07G0176600/Virad08G0275100	3
GO:0070301	cellular response to hydrogen peroxide	2/228	33/12504	0.12106	0.593446	0.557532	Virad01G0027300/Virad11G0233400	2
GO:0019362	pyridine nucleotide metabolic process	3/228	67/12504	0.123188	0.593446	0.557532	Virad05G0058100/Virad07G0176600/Virad08G0275100	3
GO:0120251	hydrocarbon biosynthetic process	3/228	67/12504	0.123188	0.593446	0.557532	Virad04G0096700/Virad07G0161400/Virad08G0350100	3
GO:0009408	response to heat	7/228	229/12504	0.125928	0.593446	0.557532	Virad04G0222200/Virad06G0036600/Virad06G0038100/Virad06G0210500/Virad07G0103500/Virad10G0059100/Virad10G0311600	7
GO:0006779	porphyrin-containing compound biosynthetic process	3/228	68/12504	0.127239	0.593446	0.557532	Virad06G0186500/Virad07G0161400/Virad11G0216300	3
GO:0010074	maintenance of meristem identity	3/228	68/12504	0.127239	0.593446	0.557532	Virad04G0086900/Virad07G0103500/Virad10G0021700	3
GO:0009636	response to toxic substance	9/228	319/12504	0.129715	0.593446	0.557532	Virad01G0027300/Virad06G0036600/Virad06G0038100/Virad06G0187000/Virad08G0309500/Virad10G0044400/Virad11G0196200/Virad11G0223500/Virad11G0233400	9
GO:0033014	tetrapyrrole biosynthetic process	3/228	69/12504	0.131338	0.593446	0.557532	Virad06G0186500/Virad07G0161400/Virad11G0216300	3
GO:1903530	regulation of secretion by cell	2/228	35/12504	0.133309	0.593446	0.557532	Virad02G0187500/Virad07G0252900	2
GO:0009309	amine biosynthetic process	2/228	36/12504	0.139536	0.593446	0.557532	Virad07G0028600/Virad09G0094900	2
GO:0042401	cellular biogenic amine biosynthetic process	2/228	36/12504	0.139536	0.593446	0.557532	Virad07G0028600/Virad09G0094900	2
GO:0045995	regulation of embryonic development	2/228	36/12504	0.139536	0.593446	0.557532	Virad08G0082800/Virad10G0044400	2
GO:0072524	pyridine-containing compound metabolic process	3/228	71/12504	0.139671	0.593446	0.557532	Virad05G0058100/Virad07G0176600/Virad08G0275100	3
GO:0044403	biological process involved in symbiotic interaction	6/228	197/12504	0.151449	0.593446	0.557532	Virad01G0027300/Virad04G0206500/Virad07G0216400/Virad09G0120700/Virad10G0080400/Virad11G0095300	6
GO:0002790	peptide secretion	2/228	38/12504	0.152169	0.593446	0.557532	Virad02G0187500/Virad07G0252900	2
GO:0042133	neurotransmitter metabolic process	2/228	38/12504	0.152169	0.593446	0.557532	Virad02G0109300/Virad04G0222200	2
GO:0071692	protein localization to extracellular region	2/228	38/12504	0.152169	0.593446	0.557532	Virad02G0187500/Virad07G0252900	2
GO:0031570	DNA integrity checkpoint signaling	2/228	39/12504	0.158569	0.593446	0.557532	Virad03G0074000/Virad05G0081400	2
GO:0035967	cellular response to topologically incorrect protein	2/228	39/12504	0.158569	0.593446	0.557532	Virad08G0082800/Virad08G0198800	2
GO:0090329	regulation of DNA-dependent DNA replication	2/228	39/12504	0.158569	0.593446	0.557532	Virad03G0074000/Virad06G0076900	2
GO:2000069	regulation of post-embryonic root development	2/228	39/12504	0.158569	0.593446	0.557532	Virad01G0093400/Virad07G0224100	2
GO:0010648	negative regulation of cell communication	7/228	244/12504	0.158723	0.593446	0.557532	Virad01G0093400/Virad03G0082200/Virad05G0081400/Virad06G0204000/Virad07G0224100/Virad07G0252900/Virad08G0056500	7
GO:0023057	negative regulation of signaling	7/228	244/12504	0.158723	0.593446	0.557532	Virad01G0093400/Virad03G0082200/Virad05G0081400/Virad06G0204000/Virad07G0224100/Virad07G0252900/Virad08G0056500	7
GO:0002684	positive regulation of immune system process	5/228	157/12504	0.159371	0.593446	0.557532	Virad01G0027300/Virad03G0082200/Virad07G0216400/Virad08G0082800/Virad08G0420200	5
GO:0009615	response to virus	4/228	116/12504	0.161865	0.593446	0.557532	Virad02G0187500/Virad03G0071800/Virad09G0125800/Virad11G0095300	4
GO:0010015	root morphogenesis	8/228	292/12504	0.165189	0.593446	0.557532	Virad05G0174400/Virad06G0132300/Virad06G0204000/Virad06G0210500/Virad07G0103500/Virad08G0016400/Virad08G0275300/Virad10G0021700	8
GO:0071248	cellular response to metal ion	4/228	117/12504	0.165371	0.593446	0.557532	Virad01G0093400/Virad07G0224100/Virad08G0335800/Virad09G0154300	4
GO:0002683	negative regulation of immune system process	3/228	77/12504	0.165672	0.593446	0.557532	Virad01G0027300/Virad07G0216400/Virad07G0252900	3
GO:0010948	negative regulation of cell cycle process	3/228	77/12504	0.165672	0.593446	0.557532	Virad03G0071500/Virad03G0074000/Virad05G0081400	3
GO:0040034	regulation of development, heterochronic	3/228	77/12504	0.165672	0.593446	0.557532	Virad01G0093400/Virad04G0268900/Virad07G0224100	3
GO:0006596	polyamine biosynthetic process	1/228	10/12504	0.16814	0.593446	0.557532	Virad09G0094900	1
GO:0010021	amylopectin biosynthetic process	1/228	10/12504	0.16814	0.593446	0.557532	Virad07G0254900	1
GO:0010076	maintenance of floral meristem identity	1/228	10/12504	0.16814	0.593446	0.557532	Virad04G0086900	1
GO:0031154	culmination involved in sorocarp development	1/228	10/12504	0.16814	0.593446	0.557532	Virad08G0364800	1
GO:0035864	response to potassium ion	1/228	10/12504	0.16814	0.593446	0.557532	Virad11G0164000	1
GO:0071217	cellular response to external biotic stimulus	1/228	10/12504	0.16814	0.593446	0.557532	Virad10G0044400	1
GO:0090481	pyrimidine nucleotide-sugar transmembrane transport	1/228	10/12504	0.16814	0.593446	0.557532	Virad11G0213500	1
GO:1902288	regulation of defense response to oomycetes	1/228	10/12504	0.16814	0.593446	0.557532	Virad08G0420200	1
GO:2000896	amylopectin metabolic process	1/228	10/12504	0.16814	0.593446	0.557532	Virad07G0254900	1
GO:0009072	aromatic amino acid family metabolic process	3/228	78/12504	0.170138	0.593446	0.557532	Virad07G0028600/Virad09G0094900/Virad11G0233400	3
GO:0010191	mucilage metabolic process	2/228	41/12504	0.171511	0.593446	0.557532	Virad10G0044400/Virad10G0218200	2
GO:0042362	fat-soluble vitamin biosynthetic process	2/228	41/12504	0.171511	0.593446	0.557532	Virad10G0074700/Virad10G0075500	2
GO:0006775	fat-soluble vitamin metabolic process	2/228	42/12504	0.178046	0.593446	0.557532	Virad10G0074700/Virad10G0075500	2
GO:0009861	jasmonic acid and ethylene-dependent systemic resistance	2/228	42/12504	0.178046	0.593446	0.557532	Virad04G0204500/Virad06G0302500	2
GO:0031497	chromatin assembly	2/228	42/12504	0.178046	0.593446	0.557532	Virad04G0193600/Virad11G0223900	2
GO:0071695	anatomical structure maturation	6/228	208/12504	0.180192	0.593446	0.557532	Virad01G0027300/Virad05G0174400/Virad06G0132300/Virad06G0204000/Virad08G0275300/Virad10G0021700	6
GO:0044242	cellular lipid catabolic process	4/228	122/12504	0.183293	0.593446	0.557532	Virad01G0100500/Virad01G0120200/Virad02G0109300/Virad08G0030400	4
GO:0001824	blastocyst development	1/228	11/12504	0.183321	0.593446	0.557532	Virad05G0081400	1
GO:0001959	regulation of cytokine-mediated signaling pathway	1/228	11/12504	0.183321	0.593446	0.557532	Virad01G0027300	1
GO:0007029	endoplasmic reticulum organization	1/228	11/12504	0.183321	0.593446	0.557532	Virad08G0082800	1
GO:0007596	blood coagulation	1/228	11/12504	0.183321	0.593446	0.557532	Virad01G0027300	1
GO:0007599	hemostasis	1/228	11/12504	0.183321	0.593446	0.557532	Virad01G0027300	1
GO:0009877	nodulation	1/228	11/12504	0.183321	0.593446	0.557532	Virad10G0080400	1
GO:0010272	response to silver ion	1/228	11/12504	0.183321	0.593446	0.557532	Virad10G0044400	1
GO:0015977	carbon fixation	1/228	11/12504	0.183321	0.593446	0.557532	Virad05G0064800	1
GO:0019430	removal of superoxide radicals	1/228	11/12504	0.183321	0.593446	0.557532	Virad11G0196200	1
GO:0042744	hydrogen peroxide catabolic process	1/228	11/12504	0.183321	0.593446	0.557532	Virad06G0187000	1
GO:0050817	coagulation	1/228	11/12504	0.183321	0.593446	0.557532	Virad01G0027300	1
GO:0060759	regulation of response to cytokine stimulus	1/228	11/12504	0.183321	0.593446	0.557532	Virad01G0027300	1
GO:0062014	negative regulation of small molecule metabolic process	1/228	11/12504	0.183321	0.593446	0.557532	Virad07G0161400	1
GO:0071450	cellular response to oxygen radical	1/228	11/12504	0.183321	0.593446	0.557532	Virad11G0196200	1
GO:0071451	cellular response to superoxide	1/228	11/12504	0.183321	0.593446	0.557532	Virad11G0196200	1
GO:0006275	regulation of DNA replication	2/228	43/12504	0.18462	0.593446	0.557532	Virad03G0074000/Virad06G0076900	2
GO:0009110	vitamin biosynthetic process	3/228	84/12504	0.197617	0.593446	0.557532	Virad08G0323400/Virad10G0074700/Virad10G0075500	3
GO:2000070	regulation of response to water deprivation	2/228	45/12504	0.197867	0.593446	0.557532	Virad04G0223300/Virad05G0029800	2
GO:0001701	in utero embryonic development	1/228	12/12504	0.198225	0.593446	0.557532	Virad05G0081400	1
GO:0032496	response to lipopolysaccharide	1/228	12/12504	0.198225	0.593446	0.557532	Virad01G0027300	1
GO:0046365	monosaccharide catabolic process	1/228	12/12504	0.198225	0.593446	0.557532	Virad07G0176600	1
GO:0048872	homeostasis of number of cells	1/228	12/12504	0.198225	0.593446	0.557532	Virad01G0027300	1
GO:0070208	protein heterotrimerization	1/228	12/12504	0.198225	0.593446	0.557532	Virad09G0114100	1
GO:0080036	regulation of cytokinin-activated signaling pathway	1/228	12/12504	0.198225	0.593446	0.557532	Virad05G0029800	1
GO:0010558	negative regulation of macromolecule biosynthetic process	11/228	453/12504	0.205577	0.593446	0.557532	Virad01G0058300/Virad01G0142000/Virad02G0071400/Virad02G0153800/Virad04G0086900/Virad05G0081400/Virad06G0076900/Virad06G0302500/Virad08G0315900/Virad10G0044400/Virad11G0164000	11
GO:0019220	regulation of phosphate metabolic process	5/228	172/12504	0.205647	0.593446	0.557532	Virad01G0069900/Virad03G0074000/Virad07G0161400/Virad07G0215200/Virad08G0281300	5
GO:0051174	regulation of phosphorus metabolic process	5/228	172/12504	0.205647	0.593446	0.557532	Virad01G0069900/Virad03G0074000/Virad07G0161400/Virad07G0215200/Virad08G0281300	5
GO:0071281	cellular response to iron ion	3/228	86/12504	0.207007	0.593446	0.557532	Virad01G0093400/Virad07G0224100/Virad09G0154300	3
GO:0016042	lipid catabolic process	4/228	129/12504	0.209386	0.593446	0.557532	Virad01G0100500/Virad01G0120200/Virad02G0109300/Virad08G0030400	4
GO:0010030	positive regulation of seed germination	2/228	47/12504	0.211224	0.593446	0.557532	Virad05G0124600/Virad11G0233400	2
GO:0031334	positive regulation of protein-containing complex assembly	2/228	47/12504	0.211224	0.593446	0.557532	Virad07G0103500/Virad07G0191500	2
GO:1901292	nucleoside phosphate catabolic process	2/228	47/12504	0.211224	0.593446	0.557532	Virad08G0275100/Virad10G0053200	2
GO:0016999	antibiotic metabolic process	3/228	87/12504	0.21174	0.593446	0.557532	Virad06G0088200/Virad06G0187000/Virad11G0233400	3
GO:0034614	cellular response to reactive oxygen species	3/228	87/12504	0.21174	0.593446	0.557532	Virad01G0027300/Virad11G0196200/Virad11G0233400	3
GO:0120252	hydrocarbon metabolic process	3/228	87/12504	0.21174	0.593446	0.557532	Virad04G0096700/Virad07G0161400/Virad08G0350100	3
GO:0002377	immunoglobulin production	1/228	13/12504	0.212859	0.593446	0.557532	Virad03G0082200	1
GO:0002440	production of molecular mediator of immune response	1/228	13/12504	0.212859	0.593446	0.557532	Virad03G0082200	1
GO:0017001	antibiotic catabolic process	1/228	13/12504	0.212859	0.593446	0.557532	Virad06G0187000	1
GO:0031505	fungal-type cell wall organization	1/228	13/12504	0.212859	0.593446	0.557532	Virad08G0198800	1
GO:0046660	female sex differentiation	1/228	13/12504	0.212859	0.593446	0.557532	Virad01G0027300	1
GO:0048829	root cap development	1/228	13/12504	0.212859	0.593446	0.557532	Virad07G0103500	1
GO:0051047	positive regulation of secretion	1/228	13/12504	0.212859	0.593446	0.557532	Virad02G0187500	1
GO:0071852	fungal-type cell wall organization or biogenesis	1/228	13/12504	0.212859	0.593446	0.557532	Virad08G0198800	1
GO:0080086	stamen filament development	1/228	13/12504	0.212859	0.593446	0.557532	Virad07G0215500	1
GO:1902183	regulation of shoot apical meristem development	1/228	13/12504	0.212859	0.593446	0.557532	Virad10G0044400	1
GO:1903532	positive regulation of secretion by cell	1/228	13/12504	0.212859	0.593446	0.557532	Virad02G0187500	1
GO:1904950	negative regulation of establishment of protein localization	1/228	13/12504	0.212859	0.593446	0.557532	Virad07G0252900	1
GO:0006766	vitamin metabolic process	3/228	88/12504	0.216496	0.593446	0.557532	Virad08G0323400/Virad10G0074700/Virad10G0075500	3
GO:0051240	positive regulation of multicellular organismal process	6/228	221/12504	0.216716	0.593446	0.557532	Virad01G0027300/Virad02G0187500/Virad03G0082200/Virad05G0124600/Virad06G0302500/Virad11G0233400	6
GO:0046885	regulation of hormone biosynthetic process	2/228	48/12504	0.217937	0.593446	0.557532	Virad05G0143400/Virad07G0028600	2
GO:0090351	seedling development	7/228	268/12504	0.218208	0.593446	0.557532	Virad01G0049500/Virad05G0124600/Virad05G0143400/Virad05G0184600/Virad07G0103500/Virad10G0044400/Virad11G0233400	7
GO:0009141	nucleoside triphosphate metabolic process	3/228	89/12504	0.221275	0.593446	0.557532	Virad08G0275100/Virad08G0301600/Virad10G0053200	3
GO:0061025	membrane fusion	3/228	89/12504	0.221275	0.593446	0.557532	Virad01G0141300/Virad02G0119900/Virad10G0091500	3
GO:0046890	regulation of lipid biosynthetic process	2/228	49/12504	0.224668	0.593446	0.557532	Virad05G0143400/Virad07G0161400	2
GO:0071241	cellular response to inorganic substance	4/228	133/12504	0.22475	0.593446	0.557532	Virad01G0093400/Virad07G0224100/Virad08G0335800/Virad09G0154300	4
GO:0061024	membrane organization	6/228	224/12504	0.225487	0.593446	0.557532	Virad01G0141300/Virad02G0119900/Virad08G0082800/Virad08G0301600/Virad08G0323400/Virad10G0091500	6
GO:0006778	porphyrin-containing compound metabolic process	3/228	90/12504	0.226074	0.593446	0.557532	Virad06G0186500/Virad07G0161400/Virad11G0216300	3
GO:0001764	neuron migration	1/228	14/12504	0.227227	0.593446	0.557532	Virad01G0027300	1
GO:0015986	ATP synthesis coupled proton transport	1/228	14/12504	0.227227	0.593446	0.557532	Virad08G0301600	1
GO:0030968	endoplasmic reticulum unfolded protein response	1/228	14/12504	0.227227	0.593446	0.557532	Virad08G0198800	1
GO:0031589	cell-substrate adhesion	1/228	14/12504	0.227227	0.593446	0.557532	Virad01G0027300	1
GO:0042304	regulation of fatty acid biosynthetic process	1/228	14/12504	0.227227	0.593446	0.557532	Virad05G0143400	1
GO:0050808	synapse organization	1/228	14/12504	0.227227	0.593446	0.557532	Virad01G0142000	1
GO:0050878	regulation of body fluid levels	1/228	14/12504	0.227227	0.593446	0.557532	Virad01G0027300	1
GO:0070206	protein trimerization	1/228	14/12504	0.227227	0.593446	0.557532	Virad09G0114100	1
GO:0080148	negative regulation of response to water deprivation	1/228	14/12504	0.227227	0.593446	0.557532	Virad04G0223300	1
GO:1902182	shoot apical meristem development	1/228	14/12504	0.227227	0.593446	0.557532	Virad10G0044400	1
GO:0046686	response to cadmium ion	8/228	320/12504	0.230103	0.593446	0.557532	Virad05G0058100/Virad05G0064800/Virad07G0103500/Virad10G0060100/Virad10G0096600/Virad11G0198500/Virad11G0216300/Virad11G0223500	8
GO:0033013	tetrapyrrole metabolic process	3/228	91/12504	0.230894	0.593446	0.557532	Virad06G0186500/Virad07G0161400/Virad11G0216300	3
GO:0002237	response to molecule of bacterial origin	2/228	50/12504	0.231415	0.593446	0.557532	Virad01G0027300/Virad07G0216400	2
GO:0006576	cellular biogenic amine metabolic process	2/228	50/12504	0.231415	0.593446	0.557532	Virad07G0028600/Virad09G0094900	2
GO:0006754	ATP biosynthetic process	2/228	50/12504	0.231415	0.593446	0.557532	Virad08G0275100/Virad08G0301600	2
GO:0008284	positive regulation of cell population proliferation	2/228	50/12504	0.231415	0.593446	0.557532	Virad03G0082200/Virad07G0206100	2
GO:0010563	negative regulation of phosphorus metabolic process	2/228	50/12504	0.231415	0.593446	0.557532	Virad07G0161400/Virad08G0281300	2
GO:0045936	negative regulation of phosphate metabolic process	2/228	50/12504	0.231415	0.593446	0.557532	Virad07G0161400/Virad08G0281300	2
GO:0042325	regulation of phosphorylation	4/228	135/12504	0.232539	0.593446	0.557532	Virad01G0069900/Virad03G0074000/Virad07G0215200/Virad08G0281300	4
GO:0048585	negative regulation of response to stimulus	10/228	418/12504	0.233385	0.593446	0.557532	Virad01G0093400/Virad03G0082200/Virad04G0223300/Virad05G0081400/Virad06G0204000/Virad07G0216400/Virad07G0224100/Virad07G0252900/Virad08G0056500/Virad11G0202600	10
GO:1901987	regulation of cell cycle phase transition	3/228	92/12504	0.235733	0.593446	0.557532	Virad03G0074000/Virad03G0082200/Virad05G0081400	3
GO:0006855	xenobiotic transmembrane transport	4/228	136/12504	0.236459	0.593446	0.557532	Virad02G0126300/Virad04G0072800/Virad06G0210500/Virad11G0000200	4
GO:0042908	xenobiotic transport	4/228	136/12504	0.236459	0.593446	0.557532	Virad02G0126300/Virad04G0072800/Virad06G0210500/Virad11G0000200	4
GO:0002832	negative regulation of response to biotic stimulus	2/228	51/12504	0.238174	0.593446	0.557532	Virad07G0216400/Virad07G0252900	2
GO:0045930	negative regulation of mitotic cell cycle	2/228	51/12504	0.238174	0.593446	0.557532	Virad03G0071500/Virad05G0081400	2
GO:0006801	superoxide metabolic process	1/228	15/12504	0.241333	0.593446	0.557532	Virad11G0196200	1
GO:0009616	RNAi-mediated antiviral immune response	1/228	15/12504	0.241333	0.593446	0.557532	Virad11G0095300	1
GO:0010363	regulation of plant-type hypersensitive response	1/228	15/12504	0.241333	0.593446	0.557532	Virad07G0216400	1
GO:0030518	intracellular steroid hormone receptor signaling pathway	1/228	15/12504	0.241333	0.593446	0.557532	Virad05G0081400	1
GO:0031571	mitotic G1 DNA damage checkpoint signaling	1/228	15/12504	0.241333	0.593446	0.557532	Virad05G0081400	1
GO:0044819	mitotic G1/S transition checkpoint signaling	1/228	15/12504	0.241333	0.593446	0.557532	Virad05G0081400	1
GO:0046685	response to arsenic-containing substance	1/228	15/12504	0.241333	0.593446	0.557532	Virad11G0057300	1
GO:0052018	modulation by symbiont of RNA levels in host	1/228	15/12504	0.241333	0.593446	0.557532	Virad11G0095300	1
GO:0052249	modulation of RNA levels in other organism involved in symbiotic interaction	1/228	15/12504	0.241333	0.593446	0.557532	Virad11G0095300	1
GO:0071475	cellular hyperosmotic salinity response	1/228	15/12504	0.241333	0.593446	0.557532	Virad11G0233400	1
GO:1902807	negative regulation of cell cycle G1/S phase transition	1/228	15/12504	0.241333	0.593446	0.557532	Virad05G0081400	1
GO:2000134	negative regulation of G1/S transition of mitotic cell cycle	1/228	15/12504	0.241333	0.593446	0.557532	Virad05G0081400	1
GO:0003018	vascular process in circulatory system	2/228	52/12504	0.244943	0.596807	0.560689	Virad10G0074700/Virad10G0075500	2
GO:0009168	purine ribonucleoside monophosphate biosynthetic process	2/228	52/12504	0.244943	0.596807	0.560689	Virad08G0275100/Virad08G0301600	2
GO:0051094	positive regulation of developmental process	6/228	232/12504	0.24942	0.602484	0.566023	Virad01G0027300/Virad03G0082200/Virad05G0124600/Virad06G0302500/Virad10G0044400/Virad11G0233400	6
GO:0001505	regulation of neurotransmitter levels	2/228	53/12504	0.25172	0.602484	0.566023	Virad02G0109300/Virad04G0222200	2
GO:1903706	regulation of hemopoiesis	1/228	16/12504	0.255184	0.602484	0.566023	Virad01G0027300	1
GO:0000280	nuclear division	6/228	234/12504	0.255516	0.602484	0.566023	Virad01G0232200/Virad03G0071500/Virad05G0137100/Virad06G0126800/Virad08G0082800/Virad11G0219100	6
GO:0021700	developmental maturation	6/228	236/12504	0.261653	0.608526	0.571699	Virad01G0027300/Virad05G0174400/Virad06G0132300/Virad06G0204000/Virad08G0275300/Virad10G0021700	6
GO:0071496	cellular response to external stimulus	7/228	284/12504	0.261724	0.608526	0.571699	Virad01G0027300/Virad06G0204000/Virad07G0161400/Virad09G0103200/Virad09G0122600/Virad10G0044400/Virad11G0233400	7
GO:0002757	immune response-activating signal transduction	1/228	17/12504	0.268782	0.608526	0.571699	Virad08G0082800	1
GO:0006903	vesicle targeting	1/228	17/12504	0.268782	0.608526	0.571699	Virad10G0218200	1
GO:0051099	positive regulation of binding	1/228	17/12504	0.268782	0.608526	0.571699	Virad03G0074000	1
GO:0010039	response to iron ion	3/228	99/12504	0.270045	0.609588	0.572697	Virad01G0093400/Virad07G0224100/Virad09G0154300	3
GO:0071359	cellular response to dsRNA	2/228	57/12504	0.278854	0.611688	0.57467	Virad08G0056500/Virad11G0095300	2
GO:0010411	xyloglucan metabolic process	1/228	18/12504	0.282134	0.611688	0.57467	Virad02G0138700	1
GO:0016226	iron-sulfur cluster assembly	1/228	18/12504	0.282134	0.611688	0.57467	Virad08G0349600	1
GO:0031163	metallo-sulfur cluster assembly	1/228	18/12504	0.282134	0.611688	0.57467	Virad08G0349600	1
GO:0040020	regulation of meiotic nuclear division	1/228	18/12504	0.282134	0.611688	0.57467	Virad11G0219100	1
GO:0046898	response to cycloheximide	1/228	18/12504	0.282134	0.611688	0.57467	Virad10G0044400	1
GO:0051703	biological process involved in intraspecies interaction between organisms	2/228	58/12504	0.285632	0.612353	0.575295	Virad04G0213500/Virad08G0364800	2
GO:0080134	regulation of response to stress	11/228	493/12504	0.289143	0.614088	0.576924	Virad03G0082200/Virad04G0204500/Virad04G0223300/Virad05G0029800/Virad07G0216400/Virad07G0252900/Virad08G0082800/Virad08G0350100/Virad08G0420200/Virad10G0074700/Virad10G0075500	11
GO:0045839	negative regulation of mitotic nuclear division	1/228	19/12504	0.295242	0.614088	0.576924	Virad03G0071500	1
GO:0048587	regulation of short-day photoperiodism, flowering	1/228	19/12504	0.295242	0.614088	0.576924	Virad02G0071400	1
GO:0009308	amine metabolic process	3/228	106/12504	0.30487	0.618238	0.580824	Virad04G0223300/Virad07G0028600/Virad09G0094900	3
GO:0001654	eye development	1/228	20/12504	0.308112	0.618238	0.580824	Virad01G0027300	1
GO:0010044	response to aluminum ion	1/228	20/12504	0.308112	0.618238	0.580824	Virad08G0335800	1
GO:0032990	cell part morphogenesis	1/228	20/12504	0.308112	0.618238	0.580824	Virad05G0029800	1
GO:0001666	response to hypoxia	3/228	108/12504	0.314868	0.624326	0.586544	Virad01G0093400/Virad07G0224100/Virad10G0044400	3
GO:0009904	chloroplast accumulation movement	1/228	21/12504	0.320749	0.624326	0.586544	Virad08G0273700	1
GO:0010206	photosystem II repair	1/228	21/12504	0.320749	0.624326	0.586544	Virad02G0134400	1
GO:0048639	positive regulation of developmental growth	1/228	21/12504	0.320749	0.624326	0.586544	Virad10G0044400	1
GO:0051345	positive regulation of hydrolase activity	3/228	110/12504	0.324872	0.624326	0.586544	Virad01G0093600/Virad05G0087400/Virad10G0091500	3
GO:0006099	tricarboxylic acid cycle	1/228	22/12504	0.333155	0.624326	0.586544	Virad06G0088200	1
GO:0007548	sex differentiation	1/228	22/12504	0.333155	0.624326	0.586544	Virad01G0027300	1
GO:0019882	antigen processing and presentation	1/228	22/12504	0.333155	0.624326	0.586544	Virad08G0082800	1
GO:0048002	antigen processing and presentation of peptide antigen	1/228	22/12504	0.333155	0.624326	0.586544	Virad08G0082800	1
GO:0006979	response to oxidative stress	10/228	463/12504	0.337444	0.624326	0.586544	Virad01G0027300/Virad06G0036600/Virad06G0038100/Virad06G0187000/Virad07G0206100/Virad08G0309500/Virad09G0103200/Virad10G0044400/Virad11G0196200/Virad11G0233400	10
GO:0042060	wound healing	1/228	23/12504	0.345336	0.624326	0.586544	Virad01G0027300	1
GO:0007018	microtubule-based movement	3/228	116/12504	0.354863	0.633312	0.594985	Virad03G0076600/Virad08G0273700/Virad10G0218300	3
GO:0010025	wax biosynthetic process	1/228	25/12504	0.369037	0.643583	0.604635	Virad07G0139400	1
GO:0030048	actin filament-based movement	1/228	25/12504	0.369037	0.643583	0.604635	Virad08G0273700	1
GO:0009991	response to extracellular stimulus	7/228	321/12504	0.369546	0.643583	0.604635	Virad01G0027300/Virad05G0034000/Virad06G0204000/Virad07G0161400/Virad09G0103200/Virad09G0122600/Virad11G0233400	7
GO:0031668	cellular response to extracellular stimulus	6/228	270/12504	0.37025	0.643583	0.604635	Virad01G0027300/Virad06G0204000/Virad07G0161400/Virad09G0103200/Virad09G0122600/Virad11G0233400	6
GO:0009641	shade avoidance	1/228	26/12504	0.380565	0.643583	0.604635	Virad04G0206500	1
GO:0043903	regulation of biological process involved in symbiotic interaction	1/228	26/12504	0.380565	0.643583	0.604635	Virad07G0216400	1
GO:1902074	response to salt	1/228	26/12504	0.380565	0.643583	0.604635	Virad10G0044400	1
GO:1905428	regulation of plant organ formation	1/228	26/12504	0.380565	0.643583	0.604635	Virad06G0210500	1
GO:0042180	cellular ketone metabolic process	3/228	122/12504	0.384687	0.643583	0.604635	Virad01G0120200/Virad05G0143400/Virad07G0161400	3
GO:0042273	ribosomal large subunit biogenesis	2/228	73/12504	0.385546	0.643583	0.604635	Virad05G0076900/Virad05G0108700	2
GO:0044770	cell cycle phase transition	3/228	123/12504	0.38963	0.643583	0.604635	Virad03G0074000/Virad03G0082200/Virad05G0081400	3
GO:0000578	embryonic axis specification	1/228	27/12504	0.391883	0.643583	0.604635	Virad08G0016400	1
GO:0019747	regulation of isoprenoid metabolic process	1/228	27/12504	0.391883	0.643583	0.604635	Virad07G0161400	1
GO:0031537	regulation of anthocyanin metabolic process	1/228	27/12504	0.391883	0.643583	0.604635	Virad07G0206100	1
GO:0048572	short-day photoperiodism	1/228	27/12504	0.391883	0.643583	0.604635	Virad02G0071400	1
GO:0051238	sequestering of metal ion	1/228	27/12504	0.391883	0.643583	0.604635	Virad08G0301600	1
GO:0051445	regulation of meiotic cell cycle	1/228	27/12504	0.391883	0.643583	0.604635	Virad11G0219100	1
GO:0042440	pigment metabolic process	4/228	174/12504	0.391999	0.643583	0.604635	Virad06G0186500/Virad07G0161400/Virad07G0206100/Virad11G0216300	4
GO:0009626	plant-type hypersensitive response	2/228	74/12504	0.39202	0.643583	0.604635	Virad07G0216400/Virad09G0120700	2
GO:0034050	programmed cell death induced by symbiont	2/228	74/12504	0.39202	0.643583	0.604635	Virad07G0216400/Virad09G0120700	2
GO:0061919	process utilizing autophagic mechanism	2/228	74/12504	0.39202	0.643583	0.604635	Virad08G0221300/Virad08G0364800	2
GO:0046034	ATP metabolic process	2/228	75/12504	0.398463	0.649107	0.609824	Virad08G0275100/Virad08G0301600	2
GO:0010082	regulation of root meristem growth	1/228	28/12504	0.402996	0.649107	0.609824	Virad10G0021700	1
GO:0010166	wax metabolic process	1/228	28/12504	0.402996	0.649107	0.609824	Virad07G0139400	1
GO:0010675	regulation of cellular carbohydrate metabolic process	1/228	29/12504	0.413906	0.654846	0.615216	Virad07G0161400	1
GO:0016132	brassinosteroid biosynthetic process	1/228	29/12504	0.413906	0.654846	0.615216	Virad02G0031500	1
GO:0010150	leaf senescence	4/228	180/12504	0.416712	0.654846	0.615216	Virad01G0074100/Virad04G0207500/Virad05G0034000/Virad08G0221300	4
GO:0009311	oligosaccharide metabolic process	2/228	79/12504	0.423909	0.654846	0.615216	Virad03G0071800/Virad07G0175000	2
GO:0006954	inflammatory response	1/228	30/12504	0.424618	0.654846	0.615216	Virad01G0027300	1
GO:0140053	mitochondrial gene expression	2/228	80/12504	0.430184	0.656767	0.617021	Virad05G0029800/Virad05G0184600	2
GO:0044706	multi-multicellular organism process	5/228	236/12504	0.431256	0.656767	0.617021	Virad04G0213500/Virad06G0132300/Virad06G0204000/Virad08G0234200/Virad10G0218200	5
GO:0051348	negative regulation of transferase activity	1/228	31/12504	0.435135	0.656767	0.617021	Virad08G0281300	1
GO:0097164	ammonium ion metabolic process	1/228	31/12504	0.435135	0.656767	0.617021	Virad09G0094900	1
GO:0009292	genetic transfer	1/228	32/12504	0.44546	0.662118	0.622048	Virad06G0302500	1
GO:0009294	DNA mediated transformation	1/228	32/12504	0.44546	0.662118	0.622048	Virad06G0302500	1
GO:0015914	phospholipid transport	1/228	33/12504	0.455598	0.671154	0.630537	Virad05G0102700	1
GO:0010565	regulation of cellular ketone metabolic process	2/228	85/12504	0.461003	0.676981	0.636011	Virad05G0143400/Virad07G0161400	2
GO:0044089	positive regulation of cellular component biogenesis	2/228	85/12504	0.461003	0.676981	0.636011	Virad07G0103500/Virad07G0191500	2
GO:1901617	organic hydroxy compound biosynthetic process	4/228	192/12504	0.465381	0.676981	0.636011	Virad01G0120200/Virad02G0031500/Virad10G0074700/Virad10G0075500	4
GO:0019252	starch biosynthetic process	1/228	34/12504	0.465551	0.676981	0.636011	Virad07G0254900	1
GO:0009407	toxin catabolic process	1/228	35/12504	0.475322	0.683805	0.642423	Virad11G0223500	1
GO:0009556	microsporogenesis	1/228	35/12504	0.475322	0.683805	0.642423	Virad06G0106700	1
GO:0006096	glycolytic process	1/228	36/12504	0.484916	0.690972	0.649156	Virad08G0275100	1
GO:0071236	cellular response to antibiotic	2/228	90/12504	0.490833	0.695687	0.653585	Virad01G0027300/Virad11G0233400	2
GO:0008361	regulation of cell size	1/228	37/12504	0.494336	0.696397	0.654252	Virad03G0071800	1
GO:1901137	carbohydrate derivative biosynthetic process	7/228	366/12504	0.503117	0.696397	0.654252	Virad04G0213500/Virad07G0233800/Virad07G0254900/Virad08G0006500/Virad08G0275100/Virad08G0301600/Virad10G0060100	7
GO:0010027	thylakoid membrane organization	1/228	38/12504	0.503583	0.696397	0.654252	Virad08G0323400	1
GO:0071826	ribonucleoprotein complex subunit organization	3/228	148/12504	0.508624	0.698258	0.656001	Virad05G0108700/Virad07G0099700/Virad07G0348200	3
GO:0010449	root meristem growth	1/228	39/12504	0.512663	0.698258	0.656001	Virad10G0021700	1
GO:0022406	membrane docking	1/228	39/12504	0.512663	0.698258	0.656001	Virad08G0234200	1
GO:0032259	methylation	6/228	317/12504	0.521241	0.705504	0.662808	Virad02G0071400/Virad03G0084100/Virad08G0275300/Virad08G0315900/Virad08G0408800/Virad08G0420200	6
GO:0009593	detection of chemical stimulus	1/228	41/12504	0.530328	0.709106	0.666193	Virad05G0034000	1
GO:0043622	cortical microtubule organization	1/228	41/12504	0.530328	0.709106	0.666193	Virad06G0140300	1
GO:1990542	mitochondrial transmembrane transport	1/228	41/12504	0.530328	0.709106	0.666193	Virad06G0235800	1
GO:2000030	regulation of response to red or far red light	1/228	41/12504	0.530328	0.709106	0.666193	Virad04G0206500	1
GO:0009932	cell tip growth	3/228	158/12504	0.552804	0.724641	0.680787	Virad06G0132300/Virad06G0204000/Virad07G0209600	3
GO:0048284	organelle fusion	2/228	102/12504	0.558042	0.72716	0.683154	Virad01G0141300/Virad10G0091500	2
GO:0007568	aging	4/228	217/12504	0.561426	0.729668	0.68551	Virad01G0074100/Virad04G0207500/Virad05G0034000/Virad08G0221300	4
GO:0034097	response to cytokine	1/228	45/12504	0.56377	0.729668	0.68551	Virad01G0027300	1
GO:0009690	cytokinin metabolic process	1/228	46/12504	0.571753	0.7361	0.691553	Virad04G0223300	1
GO:0098732	macromolecule deacylation	1/228	46/12504	0.571753	0.7361	0.691553	Virad06G0302500	1
GO:0006928	movement of cell or subcellular component	4/228	221/12504	0.575925	0.740407	0.695599	Virad01G0027300/Virad03G0076600/Virad08G0273700/Virad10G0218300	4
GO:0046939	nucleotide phosphorylation	1/228	47/12504	0.57959	0.74263	0.697688	Virad08G0275100	1
GO:0042631	cellular response to water deprivation	1/228	48/12504	0.587285	0.748739	0.703427	Virad11G0233400	1
GO:0071462	cellular response to water stimulus	1/228	48/12504	0.587285	0.748739	0.703427	Virad11G0233400	1
GO:0016311	dephosphorylation	5/228	282/12504	0.588062	0.749108	0.703773	Virad01G0029400/Virad06G0140300/Virad07G0289900/Virad09G0137800/Virad11G0216300	5
GO:0009073	aromatic amino acid family biosynthetic process	1/228	49/12504	0.594839	0.751505	0.706026	Virad07G0028600	1
GO:0009404	toxin metabolic process	1/228	49/12504	0.594839	0.751505	0.706026	Virad11G0223500	1
GO:0016131	brassinosteroid metabolic process	1/228	49/12504	0.594839	0.751505	0.706026	Virad02G0031500	1
GO:0022610	biological adhesion	1/228	49/12504	0.594839	0.751505	0.706026	Virad01G0027300	1
GO:0000911	cytokinesis by cell plate formation	1/228	50/12504	0.602256	0.7551	0.709403	Virad08G0273700	1
GO:0010119	regulation of stomatal movement	2/228	112/12504	0.609075	0.755768	0.71003	Virad05G0143400/Virad06G0140300	2
GO:1902410	mitotic cytokinetic process	1/228	54/12504	0.630596	0.77006	0.723457	Virad08G0273700	1
GO:0006749	glutathione metabolic process	1/228	55/12504	0.637361	0.773398	0.726594	Virad11G0223500	1
GO:0045597	positive regulation of cell differentiation	1/228	55/12504	0.637361	0.773398	0.726594	Virad01G0027300	1
GO:0060249	anatomical structure homeostasis	1/228	55/12504	0.637361	0.773398	0.726594	Virad10G0311600	1
GO:0010026	trichome differentiation	2/228	119/12504	0.642066	0.777264	0.730226	Virad04G0193600/Virad08G0275300	2
GO:0016050	vesicle organization	2/228	119/12504	0.642066	0.777264	0.730226	Virad01G0141300/Virad10G0091500	2
GO:0010017	red or far-red light signaling pathway	1/228	56/12504	0.644003	0.778381	0.731275	Virad11G0216300	1
GO:0030865	cortical cytoskeleton organization	1/228	56/12504	0.644003	0.778381	0.731275	Virad06G0140300	1
GO:0010118	stomatal movement	3/228	184/12504	0.655929	0.786567	0.738966	Virad05G0143400/Virad06G0140300/Virad07G0106200	3
GO:0051510	regulation of unidimensional cell growth	1/228	58/12504	0.656925	0.786567	0.738966	Virad10G0044400	1
GO:0044042	glucan metabolic process	3/228	186/12504	0.663114	0.790425	0.74259	Virad02G0138700/Virad03G0172200/Virad07G0254900	3
GO:0010043	response to zinc ion	1/228	59/12504	0.66321	0.790425	0.74259	Virad11G0223500	1
GO:0044272	sulfur compound biosynthetic process	2/228	124/12504	0.664266	0.790425	0.74259	Virad08G0323400/Virad10G0060100	2
GO:0009860	pollen tube growth	2/228	125/12504	0.668571	0.793443	0.745426	Virad06G0132300/Virad06G0204000	2
GO:0007017	microtubule-based process	4/228	249/12504	0.669387	0.793443	0.745426	Virad03G0076600/Virad06G0140300/Virad08G0273700/Virad10G0218300	4
GO:0009411	response to UV	2/228	128/12504	0.681221	0.802706	0.754128	Virad05G0074100/Virad06G0076900	2
GO:0071229	cellular response to acid chemical	7/228	435/12504	0.684688	0.805978	0.757202	Virad02G0094900/Virad04G0223300/Virad05G0034000/Virad07G0106200/Virad10G0056400/Virad10G0205600/Virad11G0233400	7
GO:0016144	S-glycoside biosynthetic process	1/228	63/12504	0.687223	0.806489	0.757682	Virad10G0060100	1
GO:0019758	glycosinolate biosynthetic process	1/228	63/12504	0.687223	0.806489	0.757682	Virad10G0060100	1
GO:0019761	glucosinolate biosynthetic process	1/228	63/12504	0.687223	0.806489	0.757682	Virad10G0060100	1
GO:0090558	plant epidermis development	5/228	318/12504	0.692726	0.810119	0.761093	Virad04G0193600/Virad05G0174400/Virad06G0132300/Virad06G0204000/Virad08G0275300	5
GO:0043934	sporulation	1/228	64/12504	0.692955	0.810119	0.761093	Virad06G0106700	1
GO:0046283	anthocyanin-containing compound metabolic process	1/228	67/12504	0.709532	0.821366	0.771659	Virad07G0206100	1
GO:0016477	cell migration	1/228	68/12504	0.714857	0.824421	0.774529	Virad01G0027300	1
GO:0008283	cell population proliferation	3/228	203/12504	0.719815	0.826106	0.776112	Virad03G0082200/Virad04G0193600/Virad07G0206100	3
GO:0006997	nucleus organization	1/228	70/12504	0.725217	0.828896	0.778733	Virad04G0206500	1
GO:0006412	translation	6/228	393/12504	0.726613	0.829874	0.779652	Virad01G0058300/Virad05G0081400/Virad06G0036600/Virad06G0038100/Virad08G0315900/Virad11G0164000	6
GO:0070925	organelle assembly	3/228	209/12504	0.73798	0.837869	0.787163	Virad05G0108700/Virad08G0221300/Virad08G0364800	3
GO:0007267	cell-cell signaling	1/228	73/12504	0.740058	0.838988	0.788214	Virad01G0027300	1
GO:0042538	hyperosmotic salinity response	1/228	75/12504	0.749507	0.84347	0.792425	Virad11G0233400	1
GO:0009735	response to cytokinin	4/228	280/12504	0.755275	0.848012	0.796692	Virad05G0029800/Virad06G0187000/Virad08G0016400/Virad09G0125800	4
GO:1901699	cellular response to nitrogen compound	2/228	148/12504	0.755752	0.848012	0.796692	Virad08G0056500/Virad11G0095300	2
GO:2000243	positive regulation of reproductive process	1/228	77/12504	0.758613	0.848614	0.797258	Virad11G0219100	1
GO:0000902	cell morphogenesis	7/228	471/12504	0.760725	0.849246	0.797852	Virad01G0027300/Virad03G0071800/Virad05G0174400/Virad06G0132300/Virad06G0204000/Virad07G0209600/Virad10G0044400	7
GO:2000377	regulation of reactive oxygen species metabolic process	1/228	79/12504	0.767389	0.852597	0.801	Virad08G0309500	1
GO:1901698	response to nitrogen compound	7/228	475/12504	0.768299	0.852597	0.801	Virad02G0187500/Virad07G0103500/Virad08G0056500/Virad08G0082800/Virad08G0119600/Virad10G0044400/Virad11G0095300	7
GO:0048511	rhythmic process	2/228	152/12504	0.768726	0.852597	0.801	Virad01G0027300/Virad11G0202600	2
GO:0051241	negative regulation of multicellular organismal process	3/228	222/12504	0.774142	0.856129	0.804318	Virad01G0027300/Virad07G0252900/Virad11G0202600	3
GO:0051674	localization of cell	1/228	81/12504	0.775848	0.856166	0.804353	Virad01G0027300	1
GO:0043413	macromolecule glycosylation	1/228	84/12504	0.787966	0.865803	0.813407	Virad04G0213500	1
GO:0009640	photomorphogenesis	1/228	85/12504	0.791858	0.868216	0.815673	Virad10G0021700	1
GO:0023056	positive regulation of signaling	2/228	163/12504	0.801362	0.874383	0.821468	Virad01G0027300/Virad05G0029800	2
GO:0048545	response to steroid hormone	1/228	91/12504	0.813763	0.877195	0.82411	Virad05G0081400	1
GO:1901420	negative regulation of response to alcohol	1/228	91/12504	0.813763	0.877195	0.82411	Virad08G0056500	1
GO:0010647	positive regulation of cell communication	2/228	169/12504	0.817393	0.879873	0.826625	Virad01G0027300/Virad05G0029800	2
GO:0006839	mitochondrial transport	1/228	96/12504	0.830253	0.889349	0.835528	Virad06G0235800	1
GO:0051606	detection of stimulus	1/228	96/12504	0.830253	0.889349	0.835528	Virad05G0034000	1
GO:0048831	regulation of shoot system development	4/228	325/12504	0.848092	0.900957	0.846433	Virad04G0193600/Virad07G0206100/Virad10G0021700/Virad10G0044400	4
GO:0070085	glycosylation	1/228	102/12504	0.848132	0.900957	0.846433	Virad04G0213500	1
GO:0090698	post-embryonic plant morphogenesis	3/228	264/12504	0.863979	0.912275	0.857066	Virad02G0071400/Virad07G0103500/Virad08G0016400	3
GO:0010876	lipid localization	1/228	108/12504	0.864136	0.912275	0.857066	Virad05G0102700	1
GO:0009926	auxin polar transport	1/228	109/12504	0.866635	0.914285	0.858954	Virad08G0016400	1
GO:0006457	protein folding	1/228	110/12504	0.869088	0.916243	0.860794	Virad07G0166700	1
GO:0009637	response to blue light	1/228	113/12504	0.876181	0.919301	0.863667	Virad01G0040900	1
GO:0120254	olefinic compound metabolic process	1/228	113/12504	0.876181	0.919301	0.863667	Virad02G0109300	1
GO:0090066	regulation of anatomical structure size	1/228	115/12504	0.880696	0.920942	0.865209	Virad03G0071800	1
GO:0140014	mitotic nuclear division	1/228	115/12504	0.880696	0.920942	0.865209	Virad03G0071500	1
GO:0016143	S-glycoside metabolic process	1/228	116/12504	0.882891	0.920942	0.865209	Virad10G0060100	1
GO:0009739	response to gibberellin	2/228	200/12504	0.883144	0.920942	0.865209	Virad02G0094900/Virad05G0029800	2
GO:1901657	glycosyl compound metabolic process	2/228	200/12504	0.883144	0.920942	0.865209	Virad08G0006500/Virad10G0060100	2
GO:0016049	cell growth	6/228	499/12504	0.897117	0.931803	0.875412	Virad03G0071800/Virad05G0029800/Virad06G0132300/Virad06G0204000/Virad07G0209600/Virad10G0044400	6
GO:0044550	secondary metabolite biosynthetic process	3/228	288/12504	0.899829	0.932639	0.876198	Virad08G0128500/Virad09G0154300/Virad10G0060100	3
GO:0030029	actin filament-based process	1/228	133/12504	0.914621	0.942877	0.885816	Virad08G0273700	1
GO:0140694	non-membrane-bounded organelle assembly	1/228	134/12504	0.916195	0.943232	0.88615	Virad05G0108700	1
GO:0040011	locomotion	1/228	139/12504	0.92364	0.947719	0.890365	Virad01G0027300	1
GO:0080167	response to karrikin	1/228	150/12504	0.937781	0.958385	0.900386	Virad11G0233400	1
GO:0048581	negative regulation of post-embryonic development	1/228	151/12504	0.93893	0.95892	0.900889	Virad11G0202600	1
GO:0097435	supramolecular fiber organization	1/228	156/12504	0.944362	0.961271	0.903097	Virad06G0140300	1
GO:0019748	secondary metabolic process	4/228	423/12504	0.952775	0.964508	0.906138	Virad08G0128500/Virad09G0154300/Virad10G0060100/Virad11G0223500	4
GO:0043632	modification-dependent macromolecule catabolic process	4/228	429/12504	0.956245	0.966317	0.907838	Virad01G0049500/Virad07G0103500/Virad08G0082800/Virad08G0119600	4
GO:0051093	negative regulation of developmental process	1/228	236/12504	0.987533	0.990574	0.930626	Virad11G0202600	1
GO:0016567	protein ubiquitination	3/228	485/12504	0.993989	0.994637	0.934444	Virad04G0223300/Virad07G0261200/Virad08G0056500	3
GO:0071669	plant-type cell wall organization or biogenesis	1/228	311/12504	0.99696	0.99696	0.936626	Virad05G0025300	1

## Sheet: 8
Supplementary Table 8 GO enrichment analysis summary for genes with TE insertions downstream 5kb.
ID	Description	GeneRatio	BgRatio	pvalue	p.adjust	qvalue	geneID	Count
GO:0010952	positive regulation of peptidase activity	5/353	24/12504	0.000475832	0.616174	0.601066	Virad01G0091000/Virad01G0093600/Virad03G0179700/Virad05G0087400/Virad08G0323500	5
GO:0052547	regulation of peptidase activity	6/353	43/12504	0.00122368	0.616174	0.601066	Virad01G0091000/Virad01G0093600/Virad03G0179700/Virad05G0087400/Virad08G0323500/Virad10G0182000	6
GO:0010608	posttranscriptional regulation of gene expression	17/353	264/12504	0.00135861	0.616174	0.601066	Virad01G0125100/Virad02G0187500/Virad04G0211100/Virad05G0081400/Virad05G0083000/Virad05G0093700/Virad05G0148300/Virad06G0086100/Virad06G0167900/Virad07G0046300/Virad08G0095300/Virad08G0187400/Virad09G0047000/Virad09G0058600/Virad09G0084600/Virad09G0107300/Virad09G0161800	17
GO:0043487	regulation of RNA stability	8/353	84/12504	0.00251249	0.616174	0.601066	Virad02G0187500/Virad04G0211100/Virad05G0081400/Virad05G0083000/Virad05G0093700/Virad08G0187400/Virad09G0047000/Virad09G0161800	8
GO:0043248	proteasome assembly	3/353	11/12504	0.00310952	0.616174	0.601066	Virad01G0044500/Virad03G0144100/Virad05G0194400	3
GO:0030330	DNA damage response, signal transduction by p53 class mediator	3/353	12/12504	0.00405994	0.616174	0.601066	Virad05G0081400/Virad09G0047000/Virad11G0202100	3
GO:0043488	regulation of mRNA stability	7/353	73/12504	0.00443936	0.616174	0.601066	Virad04G0211100/Virad05G0081400/Virad05G0083000/Virad05G0093700/Virad08G0187400/Virad09G0047000/Virad09G0161800	7
GO:0046916	cellular transition metal ion homeostasis	7/353	74/12504	0.00478744	0.616174	0.601066	Virad07G0304900/Virad08G0085700/Virad08G0141200/Virad08G0237600/Virad08G0249100/Virad10G0100500/Virad11G0046900	7
GO:0061013	regulation of mRNA catabolic process	7/353	75/12504	0.00515568	0.616174	0.601066	Virad04G0211100/Virad05G0081400/Virad05G0083000/Virad05G0093700/Virad08G0187400/Virad09G0047000/Virad09G0161800	7
GO:0000288	nuclear-transcribed mRNA catabolic process, deadenylation-dependent decay	5/353	41/12504	0.00566937	0.616174	0.601066	Virad04G0211100/Virad05G0081400/Virad05G0083000/Virad05G0093700/Virad09G0161800	5
GO:0072331	signal transduction by p53 class mediator	4/353	26/12504	0.00570984	0.616174	0.601066	Virad03G0082200/Virad05G0081400/Virad09G0047000/Virad11G0202100	4
GO:0055076	transition metal ion homeostasis	8/353	96/12504	0.00571456	0.616174	0.601066	Virad07G0304900/Virad08G0085700/Virad08G0141200/Virad08G0164000/Virad08G0237600/Virad08G0249100/Virad10G0100500/Virad11G0046900	8
GO:1903311	regulation of mRNA metabolic process	9/353	117/12504	0.00585689	0.616174	0.601066	Virad04G0211100/Virad05G0081400/Virad05G0083000/Virad05G0093700/Virad06G0097800/Virad08G0187400/Virad09G0047000/Virad09G0096600/Virad09G0161800	9
GO:0010499	proteasomal ubiquitin-independent protein catabolic process	3/353	14/12504	0.00644187	0.616174	0.601066	Virad01G0093600/Virad03G0179700/Virad05G0087400	3
GO:0042304	regulation of fatty acid biosynthetic process	3/353	14/12504	0.00644187	0.616174	0.601066	Virad04G0192100/Virad10G0055700/Virad11G0057900	3
GO:0045862	positive regulation of proteolysis	6/353	60/12504	0.00673461	0.616174	0.601066	Virad01G0091000/Virad01G0093600/Virad02G0114300/Virad03G0179700/Virad05G0087400/Virad08G0323500	6
GO:0045787	positive regulation of cell cycle	7/353	79/12504	0.00684459	0.616174	0.601066	Virad03G0179700/Virad04G0193700/Virad04G0193800/Virad05G0081400/Virad09G0047000/Virad11G0057900/Virad11G0202100	7
GO:0140053	mitochondrial gene expression	7/353	80/12504	0.00732437	0.616174	0.601066	Virad09G0090200/Virad09G0090300/Virad09G0090400/Virad09G0091700/Virad09G0107300/Virad09G0137000/Virad11G0201400	7
GO:0009226	nucleotide-sugar biosynthetic process	4/353	28/12504	0.00748179	0.616174	0.601066	Virad01G0007500/Virad02G0175100/Virad07G0233800/Virad10G0137200	4
GO:0016458	gene silencing	13/353	214/12504	0.00778814	0.616174	0.601066	Virad04G0193700/Virad04G0193800/Virad05G0093700/Virad05G0148300/Virad06G0086100/Virad06G0110700/Virad06G0167900/Virad07G0232300/Virad07G0271200/Virad08G0095300/Virad08G0420200/Virad09G0084600/Virad11G0168600	13
GO:0071475	cellular hyperosmotic salinity response	3/353	15/12504	0.00788586	0.616174	0.601066	Virad01G0067100/Virad05G0032300/Virad05G0032400	3
GO:0018874	benzoate metabolic process	3/353	16/12504	0.00950531	0.616174	0.601066	Virad01G0067100/Virad05G0032300/Virad05G0032400	3
GO:0051052	regulation of DNA metabolic process	10/353	149/12504	0.00965995	0.616174	0.601066	Virad02G0187500/Virad03G0082200/Virad06G0076900/Virad06G0110700/Virad07G0271200/Virad08G0181500/Virad08G0313900/Virad08G0420200/Virad11G0168600/Virad11G0202100	10
GO:0000966	RNA 5'-end processing	5/353	48/12504	0.0110395	0.616174	0.601066	Virad01G0056600/Virad09G0090200/Virad09G0090300/Virad09G0090400/Virad09G0091700	5
GO:0071474	cellular hyperosmotic response	3/353	17/12504	0.0113042	0.616174	0.601066	Virad01G0067100/Virad05G0032300/Virad05G0032400	3
GO:0009894	regulation of catabolic process	12/353	200/12504	0.0113491	0.616174	0.601066	Virad02G0114300/Virad02G0187500/Virad03G0179700/Virad04G0211100/Virad05G0081400/Virad05G0083000/Virad05G0093700/Virad07G0232300/Virad08G0187400/Virad09G0047000/Virad09G0161800/Virad10G0182000	12
GO:0006633	fatty acid biosynthetic process	9/353	130/12504	0.0113768	0.616174	0.601066	Virad04G0192100/Virad05G0128000/Virad06G0027000/Virad08G0177700/Virad10G0055700/Virad10G0074600/Virad10G0074700/Virad11G0057900/Virad11G0136700	9
GO:0008285	negative regulation of cell population proliferation	5/353	50/12504	0.013052	0.616174	0.601066	Virad01G0091000/Virad08G0221500/Virad08G0323500/Virad09G0047000/Virad11G0202100	5
GO:0008156	negative regulation of DNA replication	3/353	18/12504	0.0132859	0.616174	0.601066	Virad06G0076900/Virad08G0181500/Virad11G0202100	3
GO:0046482	para-aminobenzoic acid metabolic process	3/353	18/12504	0.0132859	0.616174	0.601066	Virad01G0067100/Virad05G0032300/Virad05G0032400	3
GO:2000104	negative regulation of DNA-dependent DNA replication	3/353	18/12504	0.0132859	0.616174	0.601066	Virad06G0076900/Virad08G0181500/Virad11G0202100	3
GO:0006511	ubiquitin-dependent protein catabolic process	20/353	413/12504	0.0134783	0.616174	0.601066	Virad01G0040100/Virad01G0049500/Virad01G0104000/Virad01G0125100/Virad02G0114300/Virad02G0131300/Virad03G0144100/Virad03G0179700/Virad03G0270300/Virad04G0084300/Virad05G0083600/Virad05G0194400/Virad07G0094700/Virad07G0223700/Virad07G0232300/Virad08G0181500/Virad08G0268300/Virad08G0349800/Virad11G0181200/Virad11G0235700	20
GO:0006518	peptide metabolic process	22/353	469/12504	0.0138267	0.616174	0.601066	Virad01G0056800/Virad03G0214000/Virad04G0211100/Virad05G0071500/Virad05G0081400/Virad05G0083000/Virad05G0093700/Virad05G0141400/Virad06G0115400/Virad07G0046300/Virad07G0214500/Virad07G0219300/Virad07G0241100/Virad08G0187400/Virad09G0058600/Virad09G0107300/Virad09G0122800/Virad09G0137000/Virad09G0161800/Virad10G0092000/Virad11G0169700/Virad11G0201400	22
GO:0055072	iron ion homeostasis	5/353	51/12504	0.0141454	0.616174	0.601066	Virad07G0304900/Virad08G0085700/Virad08G0164000/Virad08G0249100/Virad10G0100500	5
GO:0019941	modification-dependent protein catabolic process	20/353	416/12504	0.0144831	0.616174	0.601066	Virad01G0040100/Virad01G0049500/Virad01G0104000/Virad01G0125100/Virad02G0114300/Virad02G0131300/Virad03G0144100/Virad03G0179700/Virad03G0270300/Virad04G0084300/Virad05G0083600/Virad05G0194400/Virad07G0094700/Virad07G0223700/Virad07G0232300/Virad08G0181500/Virad08G0268300/Virad08G0349800/Virad11G0181200/Virad11G0235700	20
GO:0016556	mRNA modification	7/353	92/12504	0.0151916	0.616174	0.601066	Virad06G0097800/Virad06G0125400/Virad08G0187400/Virad09G0090200/Virad09G0090300/Virad09G0090400/Virad09G0091700	7
GO:0042430	indole-containing compound metabolic process	7/353	92/12504	0.0151916	0.616174	0.601066	Virad01G0067100/Virad05G0032300/Virad05G0032400/Virad05G0076800/Virad06G0219900/Virad07G0028700/Virad07G0334600	7
GO:0003018	vascular process in circulatory system	5/353	52/12504	0.0152987	0.616174	0.601066	Virad06G0027000/Virad09G0138400/Virad10G0074600/Virad10G0074700/Virad11G0136700	5
GO:0071363	cellular response to growth factor stimulus	3/353	19/12504	0.0154527	0.616174	0.601066	Virad08G0102500/Virad08G0323500/Virad11G0235700	3
GO:0080024	indolebutyric acid metabolic process	3/353	19/12504	0.0154527	0.616174	0.601066	Virad01G0067100/Virad05G0032300/Virad05G0032400	3
GO:0006412	translation	19/353	393/12504	0.0160442	0.616174	0.601066	Virad01G0056800/Virad03G0214000/Virad04G0211100/Virad05G0071500/Virad05G0081400/Virad05G0083000/Virad05G0093700/Virad05G0141400/Virad07G0046300/Virad07G0214500/Virad07G0219300/Virad08G0187400/Virad09G0058600/Virad09G0107300/Virad09G0137000/Virad09G0161800/Virad10G0092000/Virad11G0169700/Virad11G0201400	19
GO:0015770	sucrose transport	4/353	35/12504	0.0164019	0.616174	0.601066	Virad06G0027000/Virad06G0112300/Virad10G0074600/Virad10G0074700	4
GO:0009915	phloem sucrose loading	3/353	20/12504	0.0178066	0.616174	0.601066	Virad06G0027000/Virad10G0074600/Virad10G0074700	3
GO:0070848	response to growth factor	3/353	20/12504	0.0178066	0.616174	0.601066	Virad08G0102500/Virad08G0323500/Virad11G0235700	3
GO:0006879	cellular iron ion homeostasis	4/353	36/12504	0.0180522	0.616174	0.601066	Virad07G0304900/Virad08G0085700/Virad08G0249100/Virad10G0100500	4
GO:0010232	vascular transport	4/353	36/12504	0.0180522	0.616174	0.601066	Virad06G0027000/Virad09G0138400/Virad10G0074600/Virad10G0074700	4
GO:0010233	phloem transport	4/353	36/12504	0.0180522	0.616174	0.601066	Virad06G0027000/Virad09G0138400/Virad10G0074600/Virad10G0074700	4
GO:0015766	disaccharide transport	4/353	36/12504	0.0180522	0.616174	0.601066	Virad06G0027000/Virad06G0112300/Virad10G0074600/Virad10G0074700	4
GO:0015772	oligosaccharide transport	4/353	36/12504	0.0180522	0.616174	0.601066	Virad06G0027000/Virad06G0112300/Virad10G0074600/Virad10G0074700	4
GO:0031329	regulation of cellular catabolic process	11/353	189/12504	0.0184152	0.616174	0.601066	Virad02G0114300/Virad02G0187500/Virad03G0179700/Virad04G0211100/Virad05G0081400/Virad05G0083000/Virad05G0093700/Virad08G0187400/Virad09G0047000/Virad09G0161800/Virad10G0182000	11
GO:0032270	positive regulation of cellular protein metabolic process	12/353	214/12504	0.0184804	0.616174	0.601066	Virad01G0091000/Virad01G0093600/Virad02G0114300/Virad03G0179700/Virad05G0087400/Virad07G0046300/Virad08G0181500/Virad08G0187400/Virad08G0323500/Virad09G0107300/Virad09G0161800/Virad11G0057900	12
GO:0043043	peptide biosynthetic process	19/353	399/12504	0.0185023	0.616174	0.601066	Virad01G0056800/Virad03G0214000/Virad04G0211100/Virad05G0071500/Virad05G0081400/Virad05G0083000/Virad05G0093700/Virad05G0141400/Virad07G0046300/Virad07G0214500/Virad07G0219300/Virad08G0187400/Virad09G0058600/Virad09G0107300/Virad09G0137000/Virad09G0161800/Virad10G0092000/Virad11G0169700/Virad11G0201400	19
GO:0032268	regulation of cellular protein metabolic process	21/353	455/12504	0.0187628	0.616174	0.601066	Virad01G0091000/Virad01G0093600/Virad02G0114300/Virad03G0179700/Virad04G0211100/Virad05G0081400/Virad05G0083000/Virad05G0087400/Virad05G0091900/Virad05G0093700/Virad06G0113100/Virad07G0046300/Virad08G0181500/Virad08G0187400/Virad08G0323500/Virad09G0058600/Virad09G0096600/Virad09G0107300/Virad09G0161800/Virad10G0182000/Virad11G0057900	21
GO:0043632	modification-dependent macromolecule catabolic process	20/353	429/12504	0.0195399	0.616174	0.601066	Virad01G0040100/Virad01G0049500/Virad01G0104000/Virad01G0125100/Virad02G0114300/Virad02G0131300/Virad03G0144100/Virad03G0179700/Virad03G0270300/Virad04G0084300/Virad05G0083600/Virad05G0194400/Virad07G0094700/Virad07G0223700/Virad07G0232300/Virad08G0181500/Virad08G0268300/Virad08G0349800/Virad11G0181200/Virad11G0235700	20
GO:0010950	positive regulation of endopeptidase activity	3/353	21/12504	0.0203487	0.616174	0.601066	Virad01G0091000/Virad03G0179700/Virad08G0323500	3
GO:1900425	negative regulation of defense response to bacterium	3/353	21/12504	0.0203487	0.616174	0.601066	Virad06G0176200/Virad07G0252900/Virad10G0128800	3
GO:0040029	regulation of gene expression, epigenetic	12/353	217/12504	0.0203697	0.616174	0.601066	Virad01G0076200/Virad04G0193700/Virad04G0193800/Virad05G0093700/Virad05G0148300/Virad06G0086100/Virad06G0110700/Virad06G0167900/Virad07G0232300/Virad07G0271200/Virad08G0095300/Virad11G0168600	12
GO:0009225	nucleotide-sugar metabolic process	4/353	38/12504	0.0216534	0.616174	0.601066	Virad01G0007500/Virad02G0175100/Virad07G0233800/Virad10G0137200	4
GO:0006417	regulation of translation	9/353	146/12504	0.0226546	0.616174	0.601066	Virad04G0211100/Virad05G0081400/Virad05G0083000/Virad05G0093700/Virad07G0046300/Virad08G0187400/Virad09G0058600/Virad09G0107300/Virad09G0161800	9
GO:0019217	regulation of fatty acid metabolic process	3/353	22/12504	0.0230796	0.616174	0.601066	Virad04G0192100/Virad10G0055700/Virad11G0057900	3
GO:0042181	ketone biosynthetic process	3/353	22/12504	0.0230796	0.616174	0.601066	Virad01G0120200/Virad03G0075500/Virad10G0116200	3
GO:0080186	developmental vegetative growth	3/353	22/12504	0.0230796	0.616174	0.601066	Virad04G0113000/Virad05G0070900/Virad08G0294100	3
GO:0097190	apoptotic signaling pathway	3/353	22/12504	0.0230796	0.616174	0.601066	Virad03G0082200/Virad08G0323500/Virad11G0202100	3
GO:0051247	positive regulation of protein metabolic process	12/353	221/12504	0.0231079	0.616174	0.601066	Virad01G0091000/Virad01G0093600/Virad02G0114300/Virad03G0179700/Virad05G0087400/Virad07G0046300/Virad08G0181500/Virad08G0187400/Virad08G0323500/Virad09G0107300/Virad09G0161800/Virad11G0057900	12
GO:0006875	cellular metal ion homeostasis	8/353	123/12504	0.0232004	0.616174	0.601066	Virad07G0304900/Virad08G0085700/Virad08G0141200/Virad08G0237600/Virad08G0249100/Virad10G0100500/Virad11G0046900/Virad11G0136700	8
GO:0050779	RNA destabilization	5/353	58/12504	0.0235446	0.616174	0.601066	Virad04G0211100/Virad05G0081400/Virad05G0083000/Virad05G0093700/Virad09G0161800	5
GO:0061157	mRNA destabilization	5/353	58/12504	0.0235446	0.616174	0.601066	Virad04G0211100/Virad05G0081400/Virad05G0083000/Virad05G0093700/Virad09G0161800	5
GO:0045727	positive regulation of translation	4/353	39/12504	0.0236069	0.616174	0.601066	Virad07G0046300/Virad08G0187400/Virad09G0107300/Virad09G0161800	4
GO:0052548	regulation of endopeptidase activity	4/353	39/12504	0.0236069	0.616174	0.601066	Virad01G0091000/Virad03G0179700/Virad08G0323500/Virad10G0182000	4
GO:0034250	positive regulation of cellular amide metabolic process	4/353	40/12504	0.0256639	0.634331	0.618778	Virad07G0046300/Virad08G0187400/Virad09G0107300/Virad09G0161800	4
GO:0034248	regulation of cellular amide metabolic process	9/353	150/12504	0.0264158	0.634331	0.618778	Virad04G0211100/Virad05G0081400/Virad05G0083000/Virad05G0093700/Virad07G0046300/Virad08G0187400/Virad09G0058600/Virad09G0107300/Virad09G0161800	9
GO:0042362	fat-soluble vitamin biosynthetic process	4/353	41/12504	0.0278255	0.642484	0.626731	Virad03G0075500/Virad06G0027000/Virad10G0074600/Virad10G0074700	4
GO:0008283	cell population proliferation	11/353	203/12504	0.0292738	0.644733	0.628925	Virad01G0091000/Virad03G0082200/Virad04G0043100/Virad04G0193700/Virad04G0193800/Virad08G0181500/Virad08G0221500/Virad08G0323500/Virad09G0047000/Virad11G0057900/Virad11G0202100	11
GO:0032880	regulation of protein localization	6/353	83/12504	0.0297424	0.644733	0.628925	Virad01G0102700/Virad02G0187500/Virad06G0060700/Virad07G0252900/Virad08G0323500/Virad09G0096600	6
GO:0006775	fat-soluble vitamin metabolic process	4/353	42/12504	0.0300924	0.644733	0.628925	Virad03G0075500/Virad06G0027000/Virad10G0074600/Virad10G0074700	4
GO:0031297	replication fork processing	2/353	10/12504	0.0307868	0.644733	0.628925	Virad06G0076900/Virad11G0202100	2
GO:0031347	regulation of defense response	16/353	340/12504	0.0320224	0.648239	0.632346	Virad01G0091000/Virad03G0076400/Virad05G0070900/Virad06G0027000/Virad06G0103900/Virad06G0162600/Virad06G0167900/Virad06G0176200/Virad06G0186400/Virad07G0094800/Virad07G0252900/Virad08G0198400/Virad08G0420200/Virad10G0074600/Virad10G0074700/Virad10G0128800	16
GO:0031348	negative regulation of defense response	6/353	86/12504	0.0345723	0.648239	0.632346	Virad01G0091000/Virad06G0162600/Virad06G0176200/Virad07G0094800/Virad07G0252900/Virad10G0128800	6
GO:0010942	positive regulation of cell death	5/353	65/12504	0.0362503	0.648239	0.632346	Virad01G0091000/Virad04G0192100/Virad06G0103900/Virad08G0323500/Virad08G0345300	5
GO:0001824	blastocyst development	2/353	11/12504	0.0369373	0.648239	0.632346	Virad05G0081400/Virad11G0202100	2
GO:0009554	megasporogenesis	2/353	11/12504	0.0369373	0.648239	0.632346	Virad02G0115700/Virad10G0037300	2
GO:0002229	defense response to oomycetes	4/353	45/12504	0.0375312	0.648239	0.632346	Virad06G0164400/Virad06G0176200/Virad08G0345300/Virad08G0420200	4
GO:0051223	regulation of protein transport	5/353	66/12504	0.0383509	0.648239	0.632346	Virad02G0187500/Virad06G0060700/Virad07G0252900/Virad08G0323500/Virad09G0096600	5
GO:0090087	regulation of peptide transport	5/353	66/12504	0.0383509	0.648239	0.632346	Virad02G0187500/Virad06G0060700/Virad07G0252900/Virad08G0323500/Virad09G0096600	5
GO:1901990	regulation of mitotic cell cycle phase transition	5/353	68/12504	0.0427714	0.648239	0.632346	Virad03G0082200/Virad03G0179700/Virad05G0081400/Virad08G0003400/Virad09G0047000	5
GO:0001701	in utero embryonic development	2/353	12/12504	0.0435128	0.648239	0.632346	Virad05G0081400/Virad11G0202100	2
GO:0009819	drought recovery	2/353	12/12504	0.0435128	0.648239	0.632346	Virad02G0183300/Virad10G0162500	2
GO:0051205	protein insertion into membrane	2/353	12/12504	0.0435128	0.648239	0.632346	Virad04G0097600/Virad08G0323500	2
GO:0009909	regulation of flower development	11/353	218/12504	0.0453309	0.648239	0.632346	Virad01G0076800/Virad01G0103500/Virad03G0059900/Virad03G0069900/Virad04G0193700/Virad04G0193800/Virad05G0047500/Virad06G0086100/Virad06G0224900/Virad08G0343700/Virad10G0036100	11
GO:0042631	cellular response to water deprivation	4/353	48/12504	0.0459331	0.648239	0.632346	Virad01G0067100/Virad05G0032300/Virad05G0032400/Virad07G0046300	4
GO:0071462	cellular response to water stimulus	4/353	48/12504	0.0459331	0.648239	0.632346	Virad01G0067100/Virad05G0032300/Virad05G0032400/Virad07G0046300	4
GO:0009890	negative regulation of biosynthetic process	20/353	472/12504	0.0463356	0.648239	0.632346	Virad01G0091000/Virad03G0059900/Virad04G0211100/Virad05G0081400/Virad05G0083000/Virad05G0093700/Virad06G0076900/Virad06G0115500/Virad06G0162600/Virad07G0232300/Virad07G0277300/Virad08G0181500/Virad08G0187400/Virad09G0161800/Virad10G0074900/Virad10G0083100/Virad11G0057900/Virad11G0168600/Virad11G0183300/Virad11G0202100	20
GO:0007140	male meiotic nuclear division	3/353	29/12504	0.0474274	0.648239	0.632346	Virad07G0232300/Virad09G0081600/Virad11G0202100	3
GO:0043687	post-translational protein modification	3/353	29/12504	0.0474274	0.648239	0.632346	Virad03G0179700/Virad03G0220400/Virad04G0048200	3
GO:0043967	histone H4 acetylation	3/353	29/12504	0.0474274	0.648239	0.632346	Virad06G0110700/Virad09G0096600/Virad11G0202100	3
GO:0045324	late endosome to vacuole transport	3/353	29/12504	0.0474274	0.648239	0.632346	Virad01G0049500/Virad07G0202800/Virad08G0349800	3
GO:0046839	phospholipid dephosphorylation	4/353	49/12504	0.0489478	0.648239	0.632346	Virad01G0047200/Virad07G0351100/Virad08G0196300/Virad11G0136700	4
GO:0051240	positive regulation of multicellular organismal process	11/353	221/12504	0.0491491	0.648239	0.632346	Virad01G0057200/Virad01G0067100/Virad02G0187500/Virad03G0069900/Virad03G0076400/Virad03G0082200/Virad05G0032300/Virad05G0032400/Virad06G0224900/Virad07G0207600/Virad08G0343700	11
GO:0002239	response to oomycetes	4/353	50/12504	0.0520692	0.648239	0.632346	Virad06G0164400/Virad06G0176200/Virad08G0345300/Virad08G0420200	4
GO:0002832	negative regulation of response to biotic stimulus	4/353	51/12504	0.0552968	0.648239	0.632346	Virad01G0091000/Virad06G0176200/Virad07G0252900/Virad10G0128800	4
GO:0010558	negative regulation of macromolecule biosynthetic process	19/353	453/12504	0.0556501	0.648239	0.632346	Virad01G0091000/Virad03G0059900/Virad04G0211100/Virad05G0081400/Virad05G0083000/Virad05G0093700/Virad06G0076900/Virad06G0115500/Virad06G0162600/Virad07G0232300/Virad07G0277300/Virad08G0181500/Virad08G0187400/Virad09G0161800/Virad10G0074900/Virad10G0083100/Virad11G0168600/Virad11G0183300/Virad11G0202100	19
GO:0010189	vitamin E biosynthetic process	3/353	31/12504	0.0560115	0.648239	0.632346	Virad06G0027000/Virad10G0074600/Virad10G0074700	3
GO:0042360	vitamin E metabolic process	3/353	31/12504	0.0560115	0.648239	0.632346	Virad06G0027000/Virad10G0074600/Virad10G0074700	3
GO:0046856	phosphatidylinositol dephosphorylation	3/353	31/12504	0.0560115	0.648239	0.632346	Virad01G0047200/Virad07G0351100/Virad08G0196300	3
GO:0048582	positive regulation of post-embryonic development	7/353	122/12504	0.0574508	0.648239	0.632346	Virad01G0067100/Virad03G0069900/Virad05G0032300/Virad05G0032400/Virad06G0224900/Virad07G0207600/Virad08G0343700	7
GO:0072657	protein localization to membrane	5/353	74/12504	0.0578052	0.648239	0.632346	Virad01G0091000/Virad02G0129300/Virad04G0097600/Virad08G0323500/Virad09G0114100	5
GO:0048577	negative regulation of short-day photoperiodism, flowering	2/353	14/12504	0.0578249	0.648239	0.632346	Virad08G0061500/Virad10G0036100	2
GO:1902182	shoot apical meristem development	2/353	14/12504	0.0578249	0.648239	0.632346	Virad03G0059900/Virad06G0255400	2
GO:0010638	positive regulation of organelle organization	7/353	123/12504	0.0595176	0.648239	0.632346	Virad01G0103500/Virad02G0187500/Virad03G0179700/Virad04G0059500/Virad07G0271200/Virad08G0323500/Virad11G0057900	7
GO:0042538	hyperosmotic salinity response	5/353	75/12504	0.0605704	0.648239	0.632346	Virad01G0067100/Virad01G0102700/Virad03G0038200/Virad05G0032300/Virad05G0032400	5
GO:0046488	phosphatidylinositol metabolic process	5/353	76/12504	0.0634095	0.648239	0.632346	Virad01G0047200/Virad01G0057200/Virad07G0192500/Virad07G0351100/Virad08G0196300	5
GO:0051130	positive regulation of cellular component organization	9/353	177/12504	0.063717	0.648239	0.632346	Virad01G0057200/Virad01G0103500/Virad02G0187500/Virad03G0059900/Virad03G0179700/Virad04G0059500/Virad07G0271200/Virad08G0323500/Virad11G0057900	9
GO:1903046	meiotic cell cycle process	9/353	177/12504	0.063717	0.648239	0.632346	Virad02G0115700/Virad06G0112000/Virad07G0232300/Virad08G0349800/Virad09G0081600/Virad10G0037300/Virad11G0168600/Virad11G0202100/Virad11G0243200	9
GO:0033044	regulation of chromosome organization	8/353	151/12504	0.0643739	0.648239	0.632346	Virad02G0187500/Virad03G0179700/Virad06G0110700/Virad07G0271200/Virad08G0003400/Virad08G0420200/Virad09G0096600/Virad11G0057900	8
GO:0051094	positive regulation of developmental process	11/353	232/12504	0.0649949	0.648239	0.632346	Virad01G0057200/Virad01G0067100/Virad03G0059900/Virad03G0069900/Virad03G0076400/Virad03G0082200/Virad05G0032300/Virad05G0032400/Virad06G0224900/Virad07G0207600/Virad08G0343700	11
GO:0070301	cellular response to hydrogen peroxide	3/353	33/12504	0.0652779	0.648239	0.632346	Virad01G0067100/Virad05G0032300/Virad05G0032400	3
GO:0000731	DNA synthesis involved in DNA repair	2/353	15/12504	0.0655078	0.648239	0.632346	Virad08G0313900/Virad08G0327000	2
GO:0002696	positive regulation of leukocyte activation	2/353	15/12504	0.0655078	0.648239	0.632346	Virad01G0091000/Virad03G0082200	2
GO:0030518	intracellular steroid hormone receptor signaling pathway	2/353	15/12504	0.0655078	0.648239	0.632346	Virad02G0114300/Virad05G0081400	2
GO:0031571	mitotic G1 DNA damage checkpoint signaling	2/353	15/12504	0.0655078	0.648239	0.632346	Virad05G0081400/Virad09G0047000	2
GO:0032511	late endosome to vacuole transport via multivesicular body sorting pathway	2/353	15/12504	0.0655078	0.648239	0.632346	Virad01G0049500/Virad08G0349800	2
GO:0032527	protein exit from endoplasmic reticulum	2/353	15/12504	0.0655078	0.648239	0.632346	Virad04G0084300/Virad06G0060700	2
GO:0034341	response to interferon-gamma	2/353	15/12504	0.0655078	0.648239	0.632346	Virad01G0091000/Virad08G0187400	2
GO:0044819	mitotic G1/S transition checkpoint signaling	2/353	15/12504	0.0655078	0.648239	0.632346	Virad05G0081400/Virad09G0047000	2
GO:0051251	positive regulation of lymphocyte activation	2/353	15/12504	0.0655078	0.648239	0.632346	Virad01G0091000/Virad03G0082200	2
GO:0071346	cellular response to interferon-gamma	2/353	15/12504	0.0655078	0.648239	0.632346	Virad01G0091000/Virad08G0187400	2
GO:1902807	negative regulation of cell cycle G1/S phase transition	2/353	15/12504	0.0655078	0.648239	0.632346	Virad05G0081400/Virad09G0047000	2
GO:2000134	negative regulation of G1/S transition of mitotic cell cycle	2/353	15/12504	0.0655078	0.648239	0.632346	Virad05G0081400/Virad09G0047000	2
GO:2000379	positive regulation of reactive oxygen species metabolic process	2/353	15/12504	0.0655078	0.648239	0.632346	Virad08G0164000/Virad08G0345300	2
GO:0010214	seed coat development	4/353	55/12504	0.0692557	0.665073	0.648766	Virad03G0059900/Virad04G0193700/Virad04G0193800/Virad06G0020100	4
GO:1901361	organic cyclic compound catabolic process	13/353	291/12504	0.0694846	0.665073	0.648766	Virad01G0120200/Virad02G0187500/Virad04G0211100/Virad05G0081400/Virad05G0083000/Virad05G0091900/Virad05G0093700/Virad05G0128000/Virad08G0187400/Virad08G0258400/Virad09G0047000/Virad09G0161800/Virad11G0136700	13
GO:2001020	regulation of response to DNA damage stimulus	3/353	34/12504	0.0701581	0.665073	0.648766	Virad03G0082200/Virad08G0313900/Virad08G0420200	3
GO:0009411	response to UV	7/353	128/12504	0.0705324	0.665073	0.648766	Virad05G0074100/Virad06G0076900/Virad08G0313900/Virad08G0470700/Virad08G0470800/Virad09G0096500/Virad11G0202100	7
GO:0009611	response to wounding	13/353	293/12504	0.0724592	0.668627	0.652234	Virad01G0021200/Virad01G0040100/Virad03G0059900/Virad03G0076400/Virad04G0084300/Virad05G0070900/Virad06G0183100/Virad07G0046300/Virad07G0094800/Virad08G0196300/Virad08G0198400/Virad08G0470700/Virad08G0470800	13
GO:1902584	positive regulation of response to water deprivation	2/353	16/12504	0.0735082	0.668627	0.652234	Virad03G0076400/Virad08G0294100	2
GO:0000302	response to reactive oxygen species	11/353	239/12504	0.0766365	0.688611	0.671728	Virad01G0067100/Virad02G0101400/Virad04G0192100/Virad05G0032300/Virad05G0032400/Virad05G0070900/Virad06G0145400/Virad08G0241400/Virad08G0470700/Virad08G0470800/Virad10G0100500	11
GO:0031507	heterochromatin assembly	4/353	57/12504	0.0768522	0.688611	0.671728	Virad04G0193700/Virad04G0193800/Virad06G0110700/Virad07G0271200	4
GO:0090351	seedling development	12/353	268/12504	0.0779682	0.691728	0.674767	Virad01G0049500/Virad01G0067100/Virad03G0059900/Virad03G0160300/Virad05G0032300/Virad05G0032400/Virad07G0202800/Virad07G0232300/Virad09G0090200/Virad09G0090300/Virad09G0090400/Virad09G0091700	12
GO:0070828	heterochromatin organization	4/353	60/12504	0.0889929	0.72405	0.706297	Virad04G0193700/Virad04G0193800/Virad06G0110700/Virad07G0271200	4
GO:0046677	response to antibiotic	15/353	362/12504	0.0892014	0.72405	0.706297	Virad01G0067100/Virad01G0104000/Virad02G0101400/Virad03G0059900/Virad04G0192100/Virad05G0032300/Virad05G0032400/Virad05G0070900/Virad06G0199400/Virad07G0094700/Virad07G0208300/Virad07G0274200/Virad08G0470700/Virad08G0470800/Virad10G0100500	15
GO:0046898	response to cycloheximide	2/353	18/12504	0.0903666	0.72405	0.706297	Virad03G0059900/Virad07G0094700	2
GO:0071218	cellular response to misfolded protein	2/353	18/12504	0.0903666	0.72405	0.706297	Virad01G0040100/Virad04G0084300	2
GO:0051345	positive regulation of hydrolase activity	6/353	110/12504	0.0910715	0.72405	0.706297	Virad01G0091000/Virad01G0093600/Virad03G0179700/Virad05G0087400/Virad08G0323500/Virad09G0143900	6
GO:0019439	aromatic compound catabolic process	12/353	277/12504	0.093909	0.72405	0.706297	Virad02G0187500/Virad04G0211100/Virad05G0081400/Virad05G0083000/Virad05G0091900/Virad05G0093700/Virad05G0128000/Virad08G0187400/Virad08G0258400/Virad09G0047000/Virad09G0161800/Virad11G0136700	12
GO:0071103	DNA conformation change	6/353	111/12504	0.0941239	0.72405	0.706297	Virad04G0193700/Virad04G0193800/Virad06G0076900/Virad07G0271200/Virad09G0096500/Virad10G0001400	6
GO:1901137	carbohydrate derivative biosynthetic process	15/353	366/12504	0.0956224	0.72405	0.706297	Virad01G0007500/Virad01G0021200/Virad02G0175100/Virad05G0076800/Virad05G0128000/Virad06G0121600/Virad06G0219900/Virad07G0192500/Virad07G0222300/Virad07G0233800/Virad07G0249600/Virad08G0258400/Virad10G0105100/Virad10G0137200/Virad10G0178800	15
GO:0009934	regulation of meristem structural organization	2/353	19/12504	0.0991799	0.72405	0.706297	Virad02G0115700/Virad07G0150400	2
GO:0046649	lymphocyte activation	2/353	19/12504	0.0991799	0.72405	0.706297	Virad01G0091000/Virad03G0082200	2
GO:0060992	response to fungicide	2/353	19/12504	0.0991799	0.72405	0.706297	Virad03G0059900/Virad07G0094700	2
GO:1901661	quinone metabolic process	2/353	19/12504	0.0991799	0.72405	0.706297	Virad03G0075500/Virad10G0116200	2
GO:0044270	cellular nitrogen compound catabolic process	11/353	251/12504	0.0994825	0.72405	0.706297	Virad02G0187500/Virad04G0211100/Virad05G0081400/Virad05G0083000/Virad05G0091900/Virad05G0093700/Virad05G0128000/Virad08G0187400/Virad08G0258400/Virad09G0047000/Virad09G0161800	11
GO:0006974	cellular response to DNA damage stimulus	14/353	340/12504	0.101937	0.72405	0.706297	Virad03G0059900/Virad03G0082200/Virad05G0074100/Virad05G0081400/Virad06G0076900/Virad06G0105900/Virad08G0313900/Virad08G0327000/Virad08G0420200/Virad09G0047000/Virad09G0096500/Virad11G0057900/Virad11G0202100/Virad11G0243200	14
GO:0016144	S-glycoside biosynthetic process	4/353	63/12504	0.101995	0.72405	0.706297	Virad01G0021200/Virad05G0076800/Virad06G0219900/Virad07G0222300	4
GO:0019758	glycosinolate biosynthetic process	4/353	63/12504	0.101995	0.72405	0.706297	Virad01G0021200/Virad05G0076800/Virad06G0219900/Virad07G0222300	4
GO:0019761	glucosinolate biosynthetic process	4/353	63/12504	0.101995	0.72405	0.706297	Virad01G0021200/Virad05G0076800/Virad06G0219900/Virad07G0222300	4
GO:0002520	immune system development	3/353	40/12504	0.102641	0.72405	0.706297	Virad01G0091000/Virad03G0082200/Virad11G0202100	3
GO:0051336	regulation of hydrolase activity	8/353	168/12504	0.103463	0.72405	0.706297	Virad01G0091000/Virad01G0093600/Virad03G0179700/Virad05G0087400/Virad05G0091900/Virad08G0323500/Virad09G0143900/Virad10G0182000	8
GO:0016311	dephosphorylation	12/353	282/12504	0.103567	0.72405	0.706297	Virad01G0047200/Virad01G0057200/Virad02G0046900/Virad03G0158300/Virad03G0203700/Virad05G0091900/Virad07G0351100/Virad08G0196300/Virad10G0058000/Virad10G0162500/Virad10G0202500/Virad11G0136700	12
GO:0046700	heterocycle catabolic process	11/353	254/12504	0.105766	0.72405	0.706297	Virad02G0187500/Virad04G0211100/Virad05G0081400/Virad05G0083000/Virad05G0091900/Virad05G0093700/Virad05G0128000/Virad08G0187400/Virad08G0258400/Virad09G0047000/Virad09G0161800	11
GO:0043934	sporulation	4/353	64/12504	0.106513	0.72405	0.706297	Virad02G0115700/Virad06G0112000/Virad08G0349800/Virad10G0037300	4
GO:0007569	cell aging	2/353	20/12504	0.108221	0.72405	0.706297	Virad01G0091000/Virad11G0202100	2
GO:0010020	chloroplast fission	2/353	20/12504	0.108221	0.72405	0.706297	Virad02G0123000/Virad06G0145400	2
GO:0043572	plastid fission	2/353	20/12504	0.108221	0.72405	0.706297	Virad02G0123000/Virad06G0145400	2
GO:0010191	mucilage metabolic process	3/353	41/12504	0.108547	0.72405	0.706297	Virad03G0059900/Virad06G0020100/Virad10G0083100	3
GO:2000030	regulation of response to red or far red light	3/353	41/12504	0.108547	0.72405	0.706297	Virad07G0304900/Virad08G0085700/Virad08G0249100	3
GO:0071236	cellular response to antibiotic	5/353	90/12504	0.110725	0.73585	0.717808	Virad01G0067100/Virad04G0192100/Virad05G0032300/Virad05G0032400/Virad07G0208300	5
GO:0031497	chromatin assembly	3/353	42/12504	0.114582	0.742335	0.724134	Virad04G0193700/Virad04G0193800/Virad07G0271200	3
GO:0019216	regulation of lipid metabolic process	5/353	91/12504	0.114622	0.742335	0.724134	Virad04G0192100/Virad07G0232300/Virad10G0055700/Virad11G0057900/Virad11G0136700	5
GO:0050777	negative regulation of immune response	4/353	66/12504	0.115815	0.742335	0.724134	Virad01G0091000/Virad06G0176200/Virad07G0252900/Virad10G0128800	4
GO:0008608	attachment of spindle microtubules to kinetochore	2/353	21/12504	0.117471	0.742335	0.724134	Virad08G0003400/Virad11G0202100	2
GO:0035672	oligopeptide transmembrane transport	2/353	21/12504	0.117471	0.742335	0.724134	Virad02G0130600/Virad11G0161800	2
GO:0048455	stamen formation	2/353	21/12504	0.117471	0.742335	0.724134	Virad03G0073200/Virad06G0112000	2
GO:0051310	metaphase plate congression	2/353	21/12504	0.117471	0.742335	0.724134	Virad08G0003400/Virad11G0202100	2
GO:0071230	cellular response to amino acid stimulus	2/353	21/12504	0.117471	0.742335	0.724134	Virad07G0232300/Virad08G0198400	2
GO:0009409	response to cold	16/353	411/12504	0.121412	0.745149	0.726879	Virad01G0040100/Virad01G0076800/Virad01G0117400/Virad02G0101400/Virad03G0076400/Virad04G0084300/Virad05G0073100/Virad06G0115500/Virad07G0046300/Virad07G0129300/Virad08G0279400/Virad08G0335800/Virad09G0130900/Virad10G0100500/Virad10G0105100/Virad10G0163300	16
GO:0044772	mitotic cell cycle phase transition	5/353	93/12504	0.12261	0.745149	0.726879	Virad03G0082200/Virad03G0179700/Virad05G0081400/Virad08G0003400/Virad09G0047000	5
GO:0071985	multivesicular body sorting pathway	2/353	22/12504	0.12691	0.745149	0.726879	Virad01G0049500/Virad08G0349800	2
GO:0080167	response to karrikin	7/353	150/12504	0.132318	0.763584	0.744862	Virad01G0067100/Virad02G0130600/Virad03G0160300/Virad04G0043100/Virad05G0032300/Virad05G0032400/Virad10G0060500	7
GO:0010393	galacturonan metabolic process	4/353	70/12504	0.135431	0.763584	0.744862	Virad03G0059900/Virad07G0158700/Virad09G0077200/Virad10G0178800	4
GO:0007006	mitochondrial membrane organization	2/353	23/12504	0.136521	0.763584	0.744862	Virad04G0097600/Virad08G0323500	2
GO:0051788	response to misfolded protein	2/353	23/12504	0.136521	0.763584	0.744862	Virad01G0040100/Virad04G0084300	2
GO:0010332	response to gamma radiation	2/353	24/12504	0.146286	0.778718	0.759625	Virad11G0057900/Virad11G0202100	2
GO:0051761	sesquiterpene metabolic process	2/353	24/12504	0.146286	0.778718	0.759625	Virad04G0099000/Virad08G0311000	2
GO:0051762	sesquiterpene biosynthetic process	2/353	24/12504	0.146286	0.778718	0.759625	Virad04G0099000/Virad08G0311000	2
GO:1901654	response to ketone	2/353	24/12504	0.146286	0.778718	0.759625	Virad03G0059900/Virad07G0094700	2
GO:0010143	cutin biosynthetic process	3/353	47/12504	0.146518	0.778718	0.759625	Virad03G0057000/Virad06G0260500/Virad09G0144800	3
GO:0046939	nucleotide phosphorylation	3/353	47/12504	0.146518	0.778718	0.759625	Virad04G0113000/Virad05G0128000/Virad08G0258400	3
GO:0051668	localization within membrane	5/353	101/12504	0.156997	0.778718	0.759625	Virad01G0091000/Virad02G0129300/Virad04G0097600/Virad08G0323500/Virad09G0114100	5
GO:0050000	chromosome localization	2/353	26/12504	0.166214	0.778718	0.759625	Virad08G0003400/Virad11G0202100	2
GO:0002682	regulation of immune system process	11/353	279/12504	0.16675	0.778718	0.759625	Virad01G0091000/Virad03G0076400/Virad03G0082200/Virad05G0070900/Virad06G0167900/Virad06G0176200/Virad06G0186400/Virad07G0252900/Virad08G0198400/Virad08G0420200/Virad10G0128800	11
GO:0071229	cellular response to acid chemical	16/353	435/12504	0.169765	0.778718	0.759625	Virad01G0067100/Virad03G0160300/Virad03G0179400/Virad04G0192100/Virad05G0032300/Virad05G0032400/Virad05G0070900/Virad06G0167900/Virad07G0046300/Virad07G0208300/Virad07G0232300/Virad08G0142200/Virad08G0177700/Virad08G0198400/Virad10G0055700/Virad11G0206900	16
GO:0002683	negative regulation of immune system process	4/353	77/12504	0.172664	0.778718	0.759625	Virad01G0091000/Virad06G0176200/Virad07G0252900/Virad10G0128800	4
GO:0014070	response to organic cyclic compound	18/353	500/12504	0.173717	0.778718	0.759625	Virad01G0055700/Virad01G0102700/Virad01G0104000/Virad02G0114300/Virad02G0187500/Virad03G0059900/Virad04G0192100/Virad05G0070900/Virad05G0081400/Virad06G0167900/Virad06G0199400/Virad07G0094700/Virad07G0208300/Virad07G0274200/Virad07G0280900/Virad08G0095300/Virad09G0096600/Virad10G0163300	18
GO:0007283	spermatogenesis	2/353	27/12504	0.176347	0.778718	0.759625	Virad07G0232300/Virad11G0202100	2
GO:0048572	short-day photoperiodism	2/353	27/12504	0.176347	0.778718	0.759625	Virad08G0061500/Virad10G0036100	2
GO:0052482	defense response by cell wall thickening	3/353	52/12504	0.180948	0.778718	0.759625	Virad05G0076800/Virad06G0219900/Virad07G0094800	3
GO:0052544	defense response by callose deposition in cell wall	3/353	52/12504	0.180948	0.778718	0.759625	Virad05G0076800/Virad06G0219900/Virad07G0094800	3
GO:1903827	regulation of cellular protein localization	3/353	52/12504	0.180948	0.778718	0.759625	Virad06G0060700/Virad08G0323500/Virad09G0096600	3
GO:0009864	induced systemic resistance, jasmonic acid mediated signaling pathway	2/353	28/12504	0.186574	0.778718	0.759625	Virad05G0070900/Virad08G0198400	2
GO:0051346	negative regulation of hydrolase activity	3/353	53/12504	0.188081	0.778718	0.759625	Virad01G0091000/Virad05G0091900/Virad10G0182000	3
GO:1902532	negative regulation of intracellular signal transduction	4/353	81/12504	0.195364	0.778718	0.759625	Virad01G0091000/Virad03G0082200/Virad07G0232300/Virad07G0252900	4
GO:0006497	protein lipidation	2/353	29/12504	0.196881	0.778718	0.759625	Virad03G0220400/Virad07G0192500	2
GO:0042158	lipoprotein biosynthetic process	2/353	29/12504	0.196881	0.778718	0.759625	Virad03G0220400/Virad07G0192500	2
GO:0009250	glucan biosynthetic process	5/353	111/12504	0.204765	0.778718	0.759625	Virad02G0143600/Virad04G0070500/Virad04G0109000/Virad06G0131000/Virad08G0303200	5
GO:0045893	positive regulation of transcription, DNA-templated	17/353	483/12504	0.206705	0.778718	0.759625	Virad01G0103500/Virad01G0117400/Virad02G0114300/Virad02G0184100/Virad02G0187500/Virad03G0009100/Virad03G0076400/Virad06G0086100/Virad06G0132600/Virad07G0046300/Virad08G0335800/Virad10G0055700/Virad10G0174300/Virad11G0057900/Virad11G0168600/Virad11G0180000/Virad11G0202100	17
GO:0000041	transition metal ion transport	4/353	83/12504	0.207044	0.778718	0.759625	Virad06G0112300/Virad08G0164000/Virad08G0237600/Virad10G0100500	4
GO:0010114	response to red light	4/353	83/12504	0.207044	0.778718	0.759625	Virad03G0179400/Virad05G0070900/Virad05G0073100/Virad07G0150100	4
GO:0006349	regulation of gene expression by genetic imprinting	2/353	30/12504	0.207256	0.778718	0.759625	Virad04G0193700/Virad04G0193800	2
GO:0007091	metaphase/anaphase transition of mitotic cell cycle	2/353	30/12504	0.207256	0.778718	0.759625	Virad03G0179700/Virad08G0003400	2
GO:0010965	regulation of mitotic sister chromatid separation	2/353	30/12504	0.207256	0.778718	0.759625	Virad03G0179700/Virad08G0003400	2
GO:0030071	regulation of mitotic metaphase/anaphase transition	2/353	30/12504	0.207256	0.778718	0.759625	Virad03G0179700/Virad08G0003400	2
GO:0044784	metaphase/anaphase transition of cell cycle	2/353	30/12504	0.207256	0.778718	0.759625	Virad03G0179700/Virad08G0003400	2
GO:0050821	protein stabilization	2/353	30/12504	0.207256	0.778718	0.759625	Virad01G0091000/Virad07G0249600	2
GO:0071514	genetic imprinting	2/353	30/12504	0.207256	0.778718	0.759625	Virad04G0193700/Virad04G0193800	2
GO:1902099	regulation of metaphase/anaphase transition of cell cycle	2/353	30/12504	0.207256	0.778718	0.759625	Virad03G0179700/Virad08G0003400	2
GO:1903829	positive regulation of cellular protein localization	2/353	30/12504	0.207256	0.778718	0.759625	Virad06G0060700/Virad08G0323500	2
GO:0048831	regulation of shoot system development	12/353	325/12504	0.209158	0.778718	0.759625	Virad01G0076800/Virad01G0103500/Virad03G0059900/Virad03G0069900/Virad03G0076400/Virad04G0193700/Virad04G0193800/Virad05G0047500/Virad06G0086100/Virad06G0224900/Virad08G0343700/Virad10G0036100	12
GO:0071555	cell wall organization	10/353	263/12504	0.210537	0.778718	0.759625	Virad05G0076800/Virad06G0027000/Virad06G0219900/Virad07G0094800/Virad07G0168800/Virad09G0077200/Virad10G0006900/Virad10G0074600/Virad10G0074700/Virad10G0178800	10
GO:0016567	protein ubiquitination	17/353	485/12504	0.211417	0.778718	0.759625	Virad01G0040100/Virad01G0091000/Virad01G0125100/Virad02G0114300/Virad03G0270300/Virad04G0084300/Virad05G0083600/Virad05G0122900/Virad06G0110700/Virad06G0130200/Virad07G0223700/Virad07G0232300/Virad07G0271200/Virad08G0181500/Virad11G0057900/Virad11G0181200/Virad11G0235700	17
GO:0001775	cell activation	2/353	31/12504	0.217686	0.778718	0.759625	Virad01G0091000/Virad03G0082200	2
GO:0051306	mitotic sister chromatid separation	2/353	31/12504	0.217686	0.778718	0.759625	Virad03G0179700/Virad08G0003400	2
GO:0009850	auxin metabolic process	4/353	85/12504	0.21892	0.778718	0.759625	Virad01G0067100/Virad05G0032300/Virad05G0032400/Virad07G0028700	4
GO:0044703	multi-organism reproductive process	9/353	236/12504	0.224082	0.778718	0.759625	Virad02G0115700/Virad06G0112000/Virad07G0232300/Virad07G0280900/Virad08G0349800/Virad09G0081100/Virad09G0081600/Virad10G0037300/Virad11G0202100	9
GO:0007131	reciprocal meiotic recombination	3/353	58/12504	0.224724	0.778718	0.759625	Virad07G0232300/Virad11G0168600/Virad11G0243200	3
GO:0051510	regulation of unidimensional cell growth	3/353	58/12504	0.224724	0.778718	0.759625	Virad03G0059900/Virad09G0143900/Virad11G0206900	3
GO:0009853	photorespiration	2/353	32/12504	0.228161	0.778718	0.759625	Virad02G0105700/Virad08G0279400	2
GO:0016143	S-glycoside metabolic process	5/353	116/12504	0.230273	0.778718	0.759625	Virad01G0021200/Virad05G0076800/Virad06G0219900/Virad07G0222300/Virad11G0222300	5
GO:0010043	response to zinc ion	3/353	59/12504	0.232217	0.778718	0.759625	Virad01G0055700/Virad08G0164000/Virad10G0100500	3
GO:0052542	defense response by callose deposition	3/353	59/12504	0.232217	0.778718	0.759625	Virad05G0076800/Virad06G0219900/Virad07G0094800	3
GO:0010243	response to organonitrogen compound	12/353	334/12504	0.235782	0.778718	0.759625	Virad01G0040100/Virad03G0059900/Virad04G0084300/Virad05G0070900/Virad05G0083600/Virad05G0122900/Virad06G0130200/Virad07G0094700/Virad07G0232300/Virad08G0198400/Virad10G0010100/Virad11G0183300	12
GO:0033047	regulation of mitotic sister chromatid segregation	2/353	33/12504	0.23867	0.778718	0.759625	Virad03G0179700/Virad08G0003400	2
GO:0032386	regulation of intracellular transport	3/353	60/12504	0.239756	0.778718	0.759625	Virad06G0060700/Virad08G0323500/Virad09G0096600	3
GO:0052543	callose deposition in cell wall	3/353	60/12504	0.239756	0.778718	0.759625	Virad05G0076800/Virad06G0219900/Virad07G0094800	3
GO:0071826	ribonucleoprotein complex subunit organization	6/353	148/12504	0.240527	0.778718	0.759625	Virad01G0056800/Virad02G0023100/Virad04G0211100/Virad05G0141400/Virad09G0030400/Virad09G0161800	6
GO:0043331	response to dsRNA	3/353	61/12504	0.247334	0.778718	0.759625	Virad02G0187500/Virad06G0167900/Virad08G0095300	3
GO:0052386	cell wall thickening	3/353	61/12504	0.247334	0.778718	0.759625	Virad05G0076800/Virad06G0219900/Virad07G0094800	3
GO:0007528	neuromuscular junction development	1/353	10/12504	0.249095	0.778718	0.759625	Virad01G0091000	1
GO:0010976	positive regulation of neuron projection development	1/353	10/12504	0.249095	0.778718	0.759625	Virad01G0057200	1
GO:0035264	multicellular organism growth	1/353	10/12504	0.249095	0.778718	0.759625	Virad11G0202100	1
GO:0045493	xylan catabolic process	1/353	10/12504	0.249095	0.778718	0.759625	Virad02G0146300	1
GO:0071217	cellular response to external biotic stimulus	1/353	10/12504	0.249095	0.778718	0.759625	Virad03G0059900	1
GO:2000008	regulation of protein localization to cell surface	1/353	10/12504	0.249095	0.778718	0.759625	Virad06G0060700	1
GO:2000067	regulation of root morphogenesis	1/353	10/12504	0.249095	0.778718	0.759625	Virad06G0121600	1
GO:0009944	polarity specification of adaxial/abaxial axis	2/353	34/12504	0.249202	0.778718	0.759625	Virad03G0059900/Virad09G0102600	2
GO:0019252	starch biosynthetic process	2/353	34/12504	0.249202	0.778718	0.759625	Virad04G0109000/Virad08G0303200	2
GO:0019953	sexual reproduction	8/353	212/12504	0.250689	0.778718	0.759625	Virad02G0115700/Virad06G0112000/Virad07G0232300/Virad08G0349800/Virad09G0081100/Virad09G0081600/Virad10G0037300/Virad11G0202100	8
GO:0048545	response to steroid hormone	4/353	91/12504	0.255543	0.778718	0.759625	Virad01G0102700/Virad02G0114300/Virad05G0081400/Virad09G0096600	4
GO:0001816	cytokine production	2/353	35/12504	0.259748	0.778718	0.759625	Virad02G0187500/Virad07G0252900	2
GO:0001817	regulation of cytokine production	2/353	35/12504	0.259748	0.778718	0.759625	Virad02G0187500/Virad07G0252900	2
GO:0009407	toxin catabolic process	2/353	35/12504	0.259748	0.778718	0.759625	Virad07G0241100/Virad09G0122800	2
GO:0031647	regulation of protein stability	2/353	35/12504	0.259748	0.778718	0.759625	Virad01G0091000/Virad07G0249600	2
GO:0032388	positive regulation of intracellular transport	2/353	35/12504	0.259748	0.778718	0.759625	Virad06G0060700/Virad08G0323500	2
GO:0043200	response to amino acid	2/353	35/12504	0.259748	0.778718	0.759625	Virad07G0232300/Virad08G0198400	2
GO:0045489	pectin biosynthetic process	2/353	35/12504	0.259748	0.778718	0.759625	Virad07G0158700/Virad10G0178800	2
GO:0051046	regulation of secretion	2/353	35/12504	0.259748	0.778718	0.759625	Virad02G0187500/Virad07G0252900	2
GO:1903530	regulation of secretion by cell	2/353	35/12504	0.259748	0.778718	0.759625	Virad02G0187500/Virad07G0252900	2
GO:0008219	cell death	11/353	311/12504	0.264361	0.778718	0.759625	Virad01G0091000/Virad03G0082200/Virad04G0192100/Virad06G0103900/Virad06G0208200/Virad08G0279400/Virad08G0323500/Virad08G0345300/Virad10G0128800/Virad11G0178200/Virad11G0202100	11
GO:0010218	response to far red light	3/353	64/12504	0.270274	0.778718	0.759625	Virad05G0047500/Virad05G0070900/Virad05G0073100	3
GO:0006096	glycolytic process	2/353	36/12504	0.270298	0.778718	0.759625	Virad05G0128000/Virad08G0258400	2
GO:0006757	ATP generation from ADP	2/353	36/12504	0.270298	0.778718	0.759625	Virad05G0128000/Virad08G0258400	2
GO:0009943	adaxial/abaxial axis specification	2/353	36/12504	0.270298	0.778718	0.759625	Virad03G0059900/Virad09G0102600	2
GO:0046246	terpene biosynthetic process	2/353	36/12504	0.270298	0.778718	0.759625	Virad04G0099000/Virad08G0311000	2
GO:0071345	cellular response to cytokine stimulus	2/353	36/12504	0.270298	0.778718	0.759625	Virad01G0091000/Virad08G0187400	2
GO:2000012	regulation of auxin polar transport	2/353	36/12504	0.270298	0.778718	0.759625	Virad03G0069900/Virad09G0143900	2
GO:0001959	regulation of cytokine-mediated signaling pathway	1/353	11/12504	0.270311	0.778718	0.759625	Virad01G0091000	1
GO:0008406	gonad development	1/353	11/12504	0.270311	0.778718	0.759625	Virad11G0202100	1
GO:0009051	pentose-phosphate shunt, oxidative branch	1/353	11/12504	0.270311	0.778718	0.759625	Virad06G0164400	1
GO:0010165	response to X-ray	1/353	11/12504	0.270311	0.778718	0.759625	Virad11G0202100	1
GO:0010272	response to silver ion	1/353	11/12504	0.270311	0.778718	0.759625	Virad03G0059900	1
GO:0010375	stomatal complex patterning	1/353	11/12504	0.270311	0.778718	0.759625	Virad07G0207600	1
GO:0015801	aromatic amino acid transport	1/353	11/12504	0.270311	0.778718	0.759625	Virad08G0410000	1
GO:0033962	P-body assembly	1/353	11/12504	0.270311	0.778718	0.759625	Virad04G0211100	1
GO:0036092	phosphatidylinositol-3-phosphate biosynthetic process	1/353	11/12504	0.270311	0.778718	0.759625	Virad01G0057200	1
GO:0043393	regulation of protein binding	1/353	11/12504	0.270311	0.778718	0.759625	Virad09G0143900	1
GO:0045137	development of primary sexual characteristics	1/353	11/12504	0.270311	0.778718	0.759625	Virad11G0202100	1
GO:0060173	limb development	1/353	11/12504	0.270311	0.778718	0.759625	Virad11G0235700	1
GO:0060759	regulation of response to cytokine stimulus	1/353	11/12504	0.270311	0.778718	0.759625	Virad01G0091000	1
GO:0062014	negative regulation of small molecule metabolic process	1/353	11/12504	0.270311	0.778718	0.759625	Virad11G0057900	1
GO:0080184	response to phenylpropanoid	1/353	11/12504	0.270311	0.778718	0.759625	Virad01G0055700	1
GO:0007568	aging	8/353	217/12504	0.270651	0.778718	0.759625	Virad01G0091000/Virad01G0103500/Virad03G0076400/Virad03G0220400/Virad07G0076500/Virad07G0094800/Virad11G0202100/Virad11G0235700	8
GO:0044272	sulfur compound biosynthetic process	5/353	124/12504	0.272797	0.778718	0.759625	Virad01G0021200/Virad03G0172500/Virad05G0076800/Virad06G0219900/Virad07G0222300	5
GO:0006915	apoptotic process	4/353	94/12504	0.274303	0.778718	0.759625	Virad01G0091000/Virad03G0082200/Virad08G0323500/Virad11G0202100	4
GO:0000027	ribosomal large subunit assembly	2/353	37/12504	0.280844	0.778718	0.759625	Virad01G0056800/Virad09G0030400	2
GO:0033045	regulation of sister chromatid segregation	2/353	37/12504	0.280844	0.778718	0.759625	Virad03G0179700/Virad08G0003400	2
GO:0042157	lipoprotein metabolic process	2/353	37/12504	0.280844	0.778718	0.759625	Virad03G0220400/Virad07G0192500	2
GO:0080092	regulation of pollen tube growth	2/353	37/12504	0.280844	0.778718	0.759625	Virad09G0143900/Virad11G0206900	2
GO:2000241	regulation of reproductive process	14/353	414/12504	0.281653	0.778718	0.759625	Virad01G0076800/Virad01G0103500/Virad03G0059900/Virad03G0069900/Virad04G0193700/Virad04G0193800/Virad05G0047500/Virad06G0086100/Virad06G0224900/Virad08G0061500/Virad08G0343700/Virad09G0143900/Virad10G0036100/Virad11G0206900	14
GO:0071496	cellular response to external stimulus	10/353	284/12504	0.282318	0.778718	0.759625	Virad01G0067100/Virad03G0059900/Virad03G0158300/Virad03G0220400/Virad05G0032300/Virad05G0032400/Virad06G0115500/Virad07G0046300/Virad07G0222300/Virad11G0183300	10
GO:0062012	regulation of small molecule metabolic process	5/353	127/12504	0.289163	0.778718	0.759625	Virad04G0192100/Virad07G0222300/Virad10G0055700/Virad11G0057900/Virad11G0136700	5
GO:0000103	sulfate assimilation	1/353	12/12504	0.290928	0.778718	0.759625	Virad03G0172500	1
GO:0007094	mitotic spindle assembly checkpoint signaling	1/353	12/12504	0.290928	0.778718	0.759625	Virad08G0003400	1
GO:0009691	cytokinin biosynthetic process	1/353	12/12504	0.290928	0.778718	0.759625	Virad01G0137900	1
GO:0010215	cellulose microfibril organization	1/353	12/12504	0.290928	0.778718	0.759625	Virad10G0006900	1
GO:0031023	microtubule organizing center organization	1/353	12/12504	0.290928	0.778718	0.759625	Virad11G0202100	1
GO:0033273	response to vitamin	1/353	12/12504	0.290928	0.778718	0.759625	Virad05G0070900	1
GO:0034389	lipid droplet organization	1/353	12/12504	0.290928	0.778718	0.759625	Virad08G0294100	1
GO:0042126	nitrate metabolic process	1/353	12/12504	0.290928	0.778718	0.759625	Virad06G0164400	1
GO:0042128	nitrate assimilation	1/353	12/12504	0.290928	0.778718	0.759625	Virad06G0164400	1
GO:0044057	regulation of system process	1/353	12/12504	0.290928	0.778718	0.759625	Virad01G0057200	1
GO:0044804	autophagy of nucleus	1/353	12/12504	0.290928	0.778718	0.759625	Virad03G0220400	1
GO:0045666	positive regulation of neuron differentiation	1/353	12/12504	0.290928	0.778718	0.759625	Virad01G0057200	1
GO:0045841	negative regulation of mitotic metaphase/anaphase transition	1/353	12/12504	0.290928	0.778718	0.759625	Virad08G0003400	1
GO:0048569	post-embryonic animal organ development	1/353	12/12504	0.290928	0.778718	0.759625	Virad02G0129300	1
GO:0048872	homeostasis of number of cells	1/353	12/12504	0.290928	0.778718	0.759625	Virad01G0091000	1
GO:0070208	protein heterotrimerization	1/353	12/12504	0.290928	0.778718	0.759625	Virad09G0114100	1
GO:1902100	negative regulation of metaphase/anaphase transition of cell cycle	1/353	12/12504	0.290928	0.778718	0.759625	Virad08G0003400	1
GO:2000816	negative regulation of mitotic sister chromatid separation	1/353	12/12504	0.290928	0.778718	0.759625	Virad08G0003400	1
GO:0051241	negative regulation of multicellular organismal process	8/353	222/12504	0.291048	0.778718	0.759625	Virad01G0057200/Virad01G0103500/Virad06G0086100/Virad06G0199400/Virad07G0252900/Virad08G0061500/Virad10G0036100/Virad11G0202100	8
GO:0009765	photosynthesis, light harvesting	2/353	38/12504	0.291378	0.778718	0.759625	Virad04G0090500/Virad05G0073100	2
GO:0009833	plant-type primary cell wall biogenesis	2/353	38/12504	0.291378	0.778718	0.759625	Virad02G0143600/Virad04G0070500	2
GO:0009880	embryonic pattern specification	2/353	38/12504	0.291378	0.778718	0.759625	Virad04G0043100/Virad09G0102600	2
GO:0035592	establishment of protein localization to extracellular region	2/353	38/12504	0.291378	0.778718	0.759625	Virad02G0187500/Virad07G0252900	2
GO:0042133	neurotransmitter metabolic process	2/353	38/12504	0.291378	0.778718	0.759625	Virad02G0108600/Virad08G0279400	2
GO:0046031	ADP metabolic process	2/353	38/12504	0.291378	0.778718	0.759625	Virad05G0128000/Virad08G0258400	2
GO:0071456	cellular response to hypoxia	2/353	38/12504	0.291378	0.778718	0.759625	Virad05G0076800/Virad06G0219900	2
GO:0071692	protein localization to extracellular region	2/353	38/12504	0.291378	0.778718	0.759625	Virad02G0187500/Virad07G0252900	2
GO:0000271	polysaccharide biosynthetic process	7/353	191/12504	0.294953	0.778718	0.759625	Virad02G0143600/Virad04G0070500/Virad04G0109000/Virad06G0131000/Virad07G0158700/Virad08G0303200/Virad10G0178800	7
GO:0010016	shoot system morphogenesis	9/353	256/12504	0.298325	0.778718	0.759625	Virad01G0067100/Virad05G0032300/Virad05G0032400/Virad05G0093700/Virad06G0110700/Virad07G0207600/Virad09G0102600/Virad09G0138400/Virad10G0182000	9
GO:0016042	lipid catabolic process	5/353	129/12504	0.300172	0.778718	0.759625	Virad01G0120200/Virad02G0108600/Virad06G0232900/Virad07G0232300/Virad09G0127700	5
GO:0051262	protein tetramerization	2/353	39/12504	0.301892	0.778718	0.759625	Virad03G0075500/Virad03G0158300	2
GO:0072655	establishment of protein localization to mitochondrion	2/353	39/12504	0.301892	0.778718	0.759625	Virad04G0097600/Virad08G0323500	2
GO:0000712	resolution of meiotic recombination intermediates	1/353	13/12504	0.310965	0.778718	0.759625	Virad11G0243200	1
GO:0001818	negative regulation of cytokine production	1/353	13/12504	0.310965	0.778718	0.759625	Virad07G0252900	1
GO:0002377	immunoglobulin production	1/353	13/12504	0.310965	0.778718	0.759625	Virad03G0082200	1
GO:0002440	production of molecular mediator of immune response	1/353	13/12504	0.310965	0.778718	0.759625	Virad03G0082200	1
GO:0006098	pentose-phosphate shunt	1/353	13/12504	0.310965	0.778718	0.759625	Virad06G0164400	1
GO:0007409	axonogenesis	1/353	13/12504	0.310965	0.778718	0.759625	Virad11G0235700	1
GO:0010453	regulation of cell fate commitment	1/353	13/12504	0.310965	0.778718	0.759625	Virad03G0273300	1
GO:0016104	triterpenoid biosynthetic process	1/353	13/12504	0.310965	0.778718	0.759625	Virad01G0120200	1
GO:0019745	pentacyclic triterpenoid biosynthetic process	1/353	13/12504	0.310965	0.778718	0.759625	Virad01G0120200	1
GO:0031053	primary miRNA processing	1/353	13/12504	0.310965	0.778718	0.759625	Virad06G0167900	1
GO:0033048	negative regulation of mitotic sister chromatid segregation	1/353	13/12504	0.310965	0.778718	0.759625	Virad08G0003400	1
GO:0043266	regulation of potassium ion transport	1/353	13/12504	0.310965	0.778718	0.759625	Virad03G0038200	1
GO:0043433	negative regulation of DNA-binding transcription factor activity	1/353	13/12504	0.310965	0.778718	0.759625	Virad01G0091000	1
GO:0045842	positive regulation of mitotic metaphase/anaphase transition	1/353	13/12504	0.310965	0.778718	0.759625	Virad03G0179700	1
GO:0046660	female sex differentiation	1/353	13/12504	0.310965	0.778718	0.759625	Virad11G0202100	1
GO:0048497	maintenance of floral organ identity	1/353	13/12504	0.310965	0.778718	0.759625	Virad08G0343700	1
GO:0051047	positive regulation of secretion	1/353	13/12504	0.310965	0.778718	0.759625	Virad02G0187500	1
GO:0062033	positive regulation of mitotic sister chromatid segregation	1/353	13/12504	0.310965	0.778718	0.759625	Virad03G0179700	1
GO:0090092	regulation of transmembrane receptor protein serine/threonine kinase signaling pathway	1/353	13/12504	0.310965	0.778718	0.759625	Virad11G0235700	1
GO:0090700	maintenance of plant organ identity	1/353	13/12504	0.310965	0.778718	0.759625	Virad08G0343700	1
GO:1902101	positive regulation of metaphase/anaphase transition of cell cycle	1/353	13/12504	0.310965	0.778718	0.759625	Virad03G0179700	1
GO:1902183	regulation of shoot apical meristem development	1/353	13/12504	0.310965	0.778718	0.759625	Virad03G0059900	1
GO:1903532	positive regulation of secretion by cell	1/353	13/12504	0.310965	0.778718	0.759625	Virad02G0187500	1
GO:0000462	maturation of SSU-rRNA from tricistronic rRNA transcript (SSU-rRNA, 5.8S rRNA, LSU-rRNA)	2/353	40/12504	0.312379	0.778718	0.759625	Virad05G0141400/Virad08G0216000	2
GO:0071214	cellular response to abiotic stimulus	8/353	228/12504	0.316001	0.778718	0.759625	Virad01G0067100/Virad05G0032300/Virad05G0032400/Virad05G0047500/Virad07G0046300/Virad09G0096500/Virad10G0055700/Virad11G0057900	8
GO:0104004	cellular response to environmental stimulus	8/353	228/12504	0.316001	0.778718	0.759625	Virad01G0067100/Virad05G0032300/Virad05G0032400/Virad05G0047500/Virad07G0046300/Virad09G0096500/Virad10G0055700/Virad11G0057900	8
GO:0009832	plant-type cell wall biogenesis	7/353	197/12504	0.322044	0.778718	0.759625	Virad01G0057200/Virad02G0143600/Virad04G0070500/Virad06G0131000/Virad10G0006900/Virad10G0083100/Virad10G0178800	7
GO:0006165	nucleoside diphosphate phosphorylation	2/353	41/12504	0.322832	0.778718	0.759625	Virad05G0128000/Virad08G0258400	2
GO:0045454	cell redox homeostasis	2/353	41/12504	0.322832	0.778718	0.759625	Virad08G0241400/Virad08G0316500	2
GO:0052546	cell wall pectin metabolic process	2/353	41/12504	0.322832	0.778718	0.759625	Virad09G0077200/Virad10G0178800	2
GO:2000242	negative regulation of reproductive process	4/353	102/12504	0.325263	0.778718	0.759625	Virad01G0103500/Virad06G0086100/Virad08G0061500/Virad10G0036100	4
GO:0140694	non-membrane-bounded organelle assembly	5/353	134/12504	0.32796	0.778718	0.759625	Virad01G0056800/Virad04G0211100/Virad05G0141400/Virad09G0030400/Virad09G0081600	5
GO:0033692	cellular polysaccharide biosynthetic process	6/353	166/12504	0.327984	0.778718	0.759625	Virad02G0143600/Virad04G0070500/Virad04G0109000/Virad06G0131000/Virad08G0303200/Virad10G0178800	6
GO:0071215	cellular response to abscisic acid stimulus	10/353	297/12504	0.329919	0.778718	0.759625	Virad01G0067100/Virad03G0076400/Virad03G0160300/Virad05G0032300/Virad05G0032400/Virad07G0094800/Virad07G0280900/Virad08G0177700/Virad10G0055700/Virad11G0206900	10
GO:0097306	cellular response to alcohol	10/353	297/12504	0.329919	0.778718	0.759625	Virad01G0067100/Virad03G0076400/Virad03G0160300/Virad05G0032300/Virad05G0032400/Virad07G0094800/Virad07G0280900/Virad08G0177700/Virad10G0055700/Virad11G0206900	10
GO:0015985	energy coupled proton transport, down electrochemical gradient	1/353	14/12504	0.330438	0.778718	0.759625	Virad06G0121600	1
GO:0015986	ATP synthesis coupled proton transport	1/353	14/12504	0.330438	0.778718	0.759625	Virad06G0121600	1
GO:0018279	protein N-linked glycosylation via asparagine	1/353	14/12504	0.330438	0.778718	0.759625	Virad10G0105100	1
GO:0019321	pentose metabolic process	1/353	14/12504	0.330438	0.778718	0.759625	Virad10G0137200	1
GO:0019853	L-ascorbic acid biosynthetic process	1/353	14/12504	0.330438	0.778718	0.759625	Virad03G0150300	1
GO:0045943	positive regulation of transcription by RNA polymerase I	1/353	14/12504	0.330438	0.778718	0.759625	Virad11G0180000	1
GO:0048477	oogenesis	1/353	14/12504	0.330438	0.778718	0.759625	Virad11G0202100	1
GO:0050808	synapse organization	1/353	14/12504	0.330438	0.778718	0.759625	Virad01G0091000	1
GO:0051961	negative regulation of nervous system development	1/353	14/12504	0.330438	0.778718	0.759625	Virad01G0057200	1
GO:0070206	protein trimerization	1/353	14/12504	0.330438	0.778718	0.759625	Virad09G0114100	1
GO:0052545	callose localization	3/353	72/12504	0.332267	0.778718	0.759625	Virad05G0076800/Virad06G0219900/Virad07G0094800	3
GO:0001708	cell fate specification	2/353	42/12504	0.333245	0.778718	0.759625	Virad03G0273300/Virad06G0112000	2
GO:0036294	cellular response to decreased oxygen levels	2/353	42/12504	0.333245	0.778718	0.759625	Virad05G0076800/Virad06G0219900	2
GO:0042391	regulation of membrane potential	2/353	42/12504	0.333245	0.778718	0.759625	Virad05G0178700/Virad09G0053400	2
GO:0071453	cellular response to oxygen levels	2/353	42/12504	0.333245	0.778718	0.759625	Virad05G0076800/Virad06G0219900	2
GO:0072666	establishment of protein localization to vacuole	2/353	42/12504	0.333245	0.778718	0.759625	Virad01G0049500/Virad08G0349800	2
GO:0071407	cellular response to organic cyclic compound	8/353	233/12504	0.337109	0.778718	0.759625	Virad01G0102700/Virad02G0114300/Virad04G0192100/Virad05G0081400/Virad06G0167900/Virad07G0208300/Virad08G0095300/Virad09G0096600	8
GO:0007267	cell-cell signaling	3/353	73/12504	0.340037	0.778718	0.759625	Virad02G0146900/Virad07G0207600/Virad08G0198400	3
GO:0033037	polysaccharide localization	3/353	73/12504	0.340037	0.778718	0.759625	Virad05G0076800/Virad06G0219900/Virad07G0094800	3
GO:0009639	response to red or far red light	8/353	234/12504	0.341359	0.778718	0.759625	Virad03G0179400/Virad05G0047500/Virad05G0070900/Virad05G0073100/Virad07G0150100/Virad07G0304900/Virad08G0085700/Virad08G0249100	8
GO:0009179	purine ribonucleoside diphosphate metabolic process	2/353	43/12504	0.343611	0.778718	0.759625	Virad05G0128000/Virad08G0258400	2
GO:0065001	specification of axis polarity	2/353	43/12504	0.343611	0.778718	0.759625	Virad03G0059900/Virad09G0102600	2
GO:0009626	plant-type hypersensitive response	3/353	74/12504	0.347801	0.778718	0.759625	Virad08G0279400/Virad10G0128800/Virad11G0178200	3
GO:0009798	axis specification	3/353	74/12504	0.347801	0.778718	0.759625	Virad03G0059900/Virad04G0043100/Virad09G0102600	3
GO:0034050	programmed cell death induced by symbiont	3/353	74/12504	0.347801	0.778718	0.759625	Virad08G0279400/Virad10G0128800/Virad11G0178200	3
GO:0051050	positive regulation of transport	3/353	74/12504	0.347801	0.778718	0.759625	Virad02G0187500/Virad06G0060700/Virad08G0323500	3
GO:0000422	autophagy of mitochondrion	1/353	15/12504	0.349361	0.778718	0.759625	Virad03G0220400	1
GO:0006022	aminoglycan metabolic process	1/353	15/12504	0.349361	0.778718	0.759625	Virad02G0175100	1
GO:0010440	stomatal lineage progression	1/353	15/12504	0.349361	0.778718	0.759625	Virad03G0183900	1
GO:0015840	urea transport	1/353	15/12504	0.349361	0.778718	0.759625	Virad01G0093700	1
GO:0019852	L-ascorbic acid metabolic process	1/353	15/12504	0.349361	0.778718	0.759625	Virad03G0150300	1
GO:0033046	negative regulation of sister chromatid segregation	1/353	15/12504	0.349361	0.778718	0.759625	Virad08G0003400	1
GO:0045840	positive regulation of mitotic nuclear division	1/353	15/12504	0.349361	0.778718	0.759625	Virad03G0179700	1
GO:0048667	cell morphogenesis involved in neuron differentiation	1/353	15/12504	0.349361	0.778718	0.759625	Virad11G0235700	1
GO:0048768	root hair cell tip growth	1/353	15/12504	0.349361	0.778718	0.759625	Virad08G0196300	1
GO:0051026	chiasma assembly	1/353	15/12504	0.349361	0.778718	0.759625	Virad11G0243200	1
GO:0051984	positive regulation of chromosome segregation	1/353	15/12504	0.349361	0.778718	0.759625	Virad03G0179700	1
GO:0051985	negative regulation of chromosome segregation	1/353	15/12504	0.349361	0.778718	0.759625	Virad08G0003400	1
GO:0061726	mitochondrion disassembly	1/353	15/12504	0.349361	0.778718	0.759625	Virad03G0220400	1
GO:0072488	ammonium transmembrane transport	1/353	15/12504	0.349361	0.778718	0.759625	Virad10G0060500	1
GO:0090451	cotyledon boundary formation	1/353	15/12504	0.349361	0.778718	0.759625	Virad04G0043100	1
GO:2000038	regulation of stomatal complex development	1/353	15/12504	0.349361	0.778718	0.759625	Virad07G0207600	1
GO:0051093	negative regulation of developmental process	8/353	236/12504	0.34988	0.778718	0.759625	Virad01G0057200/Virad01G0103500/Virad06G0086100/Virad06G0199400/Virad08G0061500/Virad08G0343700/Virad10G0036100/Virad11G0202100	8
GO:0009553	embryo sac development	6/353	171/12504	0.353105	0.778718	0.759625	Virad02G0115700/Virad02G0146900/Virad03G0069900/Virad09G0030400/Virad09G0081100/Virad10G0037300	6
GO:0031668	cellular response to extracellular stimulus	9/353	270/12504	0.353506	0.778718	0.759625	Virad01G0067100/Virad03G0158300/Virad03G0220400/Virad05G0032300/Virad05G0032400/Virad06G0115500/Virad07G0046300/Virad07G0222300/Virad11G0183300	9
GO:0001763	morphogenesis of a branching structure	2/353	44/12504	0.353924	0.778718	0.759625	Virad06G0110700/Virad10G0060500	2
GO:0010769	regulation of cell morphogenesis involved in differentiation	2/353	44/12504	0.353924	0.778718	0.759625	Virad09G0143900/Virad11G0206900	2
GO:0042255	ribosome assembly	3/353	75/12504	0.355556	0.778718	0.759625	Virad01G0056800/Virad05G0141400/Virad09G0030400	3
GO:0046034	ATP metabolic process	3/353	75/12504	0.355556	0.778718	0.759625	Virad05G0128000/Virad06G0121600/Virad08G0258400	3
GO:0045229	external encapsulating structure organization	10/353	305/12504	0.359976	0.778718	0.759625	Virad05G0076800/Virad06G0027000/Virad06G0219900/Virad07G0094800/Virad07G0168800/Virad09G0077200/Virad10G0006900/Virad10G0074600/Virad10G0074700/Virad10G0178800	10
GO:0007088	regulation of mitotic nuclear division	2/353	45/12504	0.364181	0.778718	0.759625	Virad03G0179700/Virad08G0003400	2
GO:0009166	nucleotide catabolic process	2/353	45/12504	0.364181	0.778718	0.759625	Virad05G0128000/Virad08G0258400	2
GO:0031175	neuron projection development	2/353	45/12504	0.364181	0.778718	0.759625	Virad01G0057200/Virad11G0235700	2
GO:0034097	response to cytokine	2/353	45/12504	0.364181	0.778718	0.759625	Virad01G0091000/Virad08G0187400	2
GO:0051983	regulation of chromosome segregation	2/353	45/12504	0.364181	0.778718	0.759625	Virad03G0179700/Virad08G0003400	2
GO:1901698	response to nitrogen compound	15/353	475/12504	0.365069	0.778718	0.759625	Virad01G0040100/Virad02G0187500/Virad03G0059900/Virad04G0084300/Virad05G0070900/Virad05G0083600/Virad05G0122900/Virad06G0130200/Virad06G0167900/Virad07G0094700/Virad07G0232300/Virad08G0095300/Virad08G0198400/Virad10G0010100/Virad11G0183300	15
GO:0005978	glycogen biosynthetic process	1/353	16/12504	0.367752	0.778718	0.759625	Virad06G0131000	1
GO:0009645	response to low light intensity stimulus	1/353	16/12504	0.367752	0.778718	0.759625	Virad05G0073100	1
GO:0009768	photosynthesis, light harvesting in photosystem I	1/353	16/12504	0.367752	0.778718	0.759625	Virad05G0073100	1
GO:0009810	stilbene metabolic process	1/353	16/12504	0.367752	0.778718	0.759625	Virad11G0136700	1
GO:0018904	ether metabolic process	1/353	16/12504	0.367752	0.778718	0.759625	Virad11G0136700	1
GO:0022413	reproductive process in single-celled organism	1/353	16/12504	0.367752	0.778718	0.759625	Virad08G0349800	1
GO:0032505	reproduction of a single-celled organism	1/353	16/12504	0.367752	0.778718	0.759625	Virad08G0349800	1
GO:0032968	positive regulation of transcription elongation from RNA polymerase II promoter	1/353	16/12504	0.367752	0.778718	0.759625	Virad06G0086100	1
GO:0035150	regulation of tube size	1/353	16/12504	0.367752	0.778718	0.759625	Virad11G0136700	1
GO:0035296	regulation of tube diameter	1/353	16/12504	0.367752	0.778718	0.759625	Virad11G0136700	1
GO:0044000	movement in host	1/353	16/12504	0.367752	0.778718	0.759625	Virad06G0145400	1
GO:0046272	stilbene catabolic process	1/353	16/12504	0.367752	0.778718	0.759625	Virad11G0136700	1
GO:0046739	transport of virus in multicellular host	1/353	16/12504	0.367752	0.778718	0.759625	Virad06G0145400	1
GO:0070726	cell wall assembly	1/353	16/12504	0.367752	0.778718	0.759625	Virad10G0006900	1
GO:0071479	cellular response to ionizing radiation	1/353	16/12504	0.367752	0.778718	0.759625	Virad11G0057900	1
GO:0071668	plant-type cell wall assembly	1/353	16/12504	0.367752	0.778718	0.759625	Virad10G0006900	1
GO:0097176	epoxide metabolic process	1/353	16/12504	0.367752	0.778718	0.759625	Virad11G0136700	1
GO:0097746	blood vessel diameter maintenance	1/353	16/12504	0.367752	0.778718	0.759625	Virad11G0136700	1
GO:0043069	negative regulation of programmed cell death	3/353	77/12504	0.371027	0.778718	0.759625	Virad01G0091000/Virad03G0082200/Virad10G0128800	3
GO:2000243	positive regulation of reproductive process	3/353	77/12504	0.371027	0.778718	0.759625	Virad03G0069900/Virad06G0224900/Virad08G0343700	3
GO:0009968	negative regulation of signal transduction	8/353	241/12504	0.371292	0.778718	0.759625	Virad01G0091000/Virad01G0102700/Virad03G0076400/Virad03G0082200/Virad05G0081400/Virad07G0232300/Virad07G0252900/Virad07G0280900	8
GO:0097237	cellular response to toxic substance	5/353	142/12504	0.372869	0.778718	0.759625	Virad01G0067100/Virad05G0032300/Virad05G0032400/Virad08G0241400/Virad08G0316500	5
GO:0030490	maturation of SSU-rRNA	2/353	46/12504	0.374375	0.778718	0.759625	Virad05G0141400/Virad08G0216000	2
GO:0070925	organelle assembly	7/353	209/12504	0.377261	0.778718	0.759625	Virad01G0056800/Virad02G0129300/Virad03G0220400/Virad04G0211100/Virad05G0141400/Virad09G0030400/Virad09G0081600	7
GO:0007059	chromosome segregation	5/353	143/12504	0.378496	0.778718	0.759625	Virad03G0179700/Virad08G0003400/Virad10G0101900/Virad11G0202100/Virad11G0243200	5
GO:0009205	purine ribonucleoside triphosphate metabolic process	3/353	78/12504	0.378738	0.778718	0.759625	Virad05G0128000/Virad06G0121600/Virad08G0258400	3
GO:0010648	negative regulation of cell communication	8/353	244/12504	0.384192	0.778718	0.759625	Virad01G0091000/Virad01G0102700/Virad03G0076400/Virad03G0082200/Virad05G0081400/Virad07G0232300/Virad07G0252900/Virad07G0280900	8
GO:0023057	negative regulation of signaling	8/353	244/12504	0.384192	0.778718	0.759625	Virad01G0091000/Virad01G0102700/Virad03G0076400/Virad03G0082200/Virad05G0081400/Virad07G0232300/Virad07G0252900/Virad07G0280900	8
GO:0002443	leukocyte mediated immunity	1/353	17/12504	0.385623	0.778718	0.759625	Virad03G0082200	1
GO:0006506	GPI anchor biosynthetic process	1/353	17/12504	0.385623	0.778718	0.759625	Virad07G0192500	1
GO:0006730	one-carbon metabolic process	1/353	17/12504	0.385623	0.778718	0.759625	Virad03G0078000	1
GO:0006740	NADPH regeneration	1/353	17/12504	0.385623	0.778718	0.759625	Virad06G0164400	1
GO:0010018	far-red light signaling pathway	1/353	17/12504	0.385623	0.778718	0.759625	Virad05G0047500	1
GO:0032481	positive regulation of type I interferon production	1/353	17/12504	0.385623	0.778718	0.759625	Virad02G0187500	1
GO:0032786	positive regulation of DNA-templated transcription, elongation	1/353	17/12504	0.385623	0.778718	0.759625	Virad06G0086100	1
GO:0034644	cellular response to UV	1/353	17/12504	0.385623	0.778718	0.759625	Virad09G0096500	1
GO:0043473	pigmentation	1/353	17/12504	0.385623	0.778718	0.759625	Virad01G0057200	1
GO:0051099	positive regulation of binding	1/353	17/12504	0.385623	0.778718	0.759625	Virad09G0143900	1
GO:0051156	glucose 6-phosphate metabolic process	1/353	17/12504	0.385623	0.778718	0.759625	Virad06G0164400	1
GO:0051289	protein homotetramerization	1/353	17/12504	0.385623	0.778718	0.759625	Virad03G0075500	1
GO:0071941	nitrogen cycle metabolic process	1/353	17/12504	0.385623	0.778718	0.759625	Virad06G0164400	1
GO:0080029	cellular response to boron-containing substance levels	1/353	17/12504	0.385623	0.778718	0.759625	Virad11G0183300	1
GO:2000023	regulation of lateral root development	1/353	17/12504	0.385623	0.778718	0.759625	Virad06G0199400	1
GO:0007033	vacuole organization	3/353	79/12504	0.386429	0.778718	0.759625	Virad01G0049500/Virad01G0057200/Virad03G0220400	3
GO:0009167	purine ribonucleoside monophosphate metabolic process	3/353	79/12504	0.386429	0.778718	0.759625	Virad05G0128000/Virad06G0121600/Virad08G0258400	3
GO:0051702	biological process involved in interaction with symbiont	3/353	79/12504	0.386429	0.778718	0.759625	Virad08G0279400/Virad10G0128800/Virad11G0178200	3
GO:1901568	fatty acid derivative metabolic process	3/353	79/12504	0.386429	0.778718	0.759625	Virad02G0108600/Virad03G0057000/Virad11G0136700	3
GO:0010087	phloem or xylem histogenesis	5/353	145/12504	0.389745	0.778718	0.759625	Virad07G0094800/Virad08G0181500/Virad09G0138400/Virad09G0155900/Virad10G0083100	5
GO:0016051	carbohydrate biosynthetic process	9/353	280/12504	0.393742	0.778718	0.759625	Virad02G0143600/Virad03G0150300/Virad04G0070500/Virad04G0109000/Virad06G0131000/Virad07G0158700/Virad07G0222300/Virad08G0303200/Virad10G0178800	9
GO:0045165	cell fate commitment	3/353	80/12504	0.394098	0.778718	0.759625	Virad03G0273300/Virad04G0043100/Virad06G0112000	3
GO:0006406	mRNA export from nucleus	2/353	48/12504	0.394558	0.778718	0.759625	Virad09G0096600/Virad09G0161800	2
GO:0007155	cell adhesion	2/353	48/12504	0.394558	0.778718	0.759625	Virad01G0091000/Virad06G0020100	2
GO:0009955	adaxial/abaxial pattern specification	2/353	48/12504	0.394558	0.778718	0.759625	Virad03G0059900/Virad09G0102600	2
GO:0031122	cytoplasmic microtubule organization	2/353	48/12504	0.394558	0.778718	0.759625	Virad04G0046800/Virad10G0006900	2
GO:0045927	positive regulation of growth	2/353	48/12504	0.394558	0.778718	0.759625	Virad03G0059900/Virad08G0294100	2
GO:0046885	regulation of hormone biosynthetic process	2/353	48/12504	0.394558	0.778718	0.759625	Virad04G0192100/Virad07G0028700	2
GO:0051028	mRNA transport	2/353	48/12504	0.394558	0.778718	0.759625	Virad09G0096600/Virad09G0161800	2
GO:0042445	hormone metabolic process	12/353	384/12504	0.401075	0.778718	0.759625	Virad01G0021200/Virad01G0067100/Virad01G0137900/Virad03G0179400/Virad04G0192100/Virad05G0032300/Virad05G0032400/Virad05G0070900/Virad06G0186400/Virad07G0028700/Virad07G0334600/Virad11G0158500	12
GO:0002263	cell activation involved in immune response	1/353	18/12504	0.402992	0.778718	0.759625	Virad03G0082200	1
GO:0002366	leukocyte activation involved in immune response	1/353	18/12504	0.402992	0.778718	0.759625	Virad03G0082200	1
GO:0010036	response to boron-containing substance	1/353	18/12504	0.402992	0.778718	0.759625	Virad11G0183300	1
GO:0015696	ammonium transport	1/353	18/12504	0.402992	0.778718	0.759625	Virad10G0060500	1
GO:0032260	response to jasmonic acid stimulus involved in jasmonic acid and ethylene-dependent systemic resistance	1/353	18/12504	0.402992	0.778718	0.759625	Virad01G0021200	1
GO:0034243	regulation of transcription elongation from RNA polymerase II promoter	1/353	18/12504	0.402992	0.778718	0.759625	Virad06G0086100	1
GO:0046794	transport of virus	1/353	18/12504	0.402992	0.778718	0.759625	Virad06G0145400	1
GO:0048812	neuron projection morphogenesis	1/353	18/12504	0.402992	0.778718	0.759625	Virad11G0235700	1
GO:0048858	cell projection morphogenesis	1/353	18/12504	0.402992	0.778718	0.759625	Virad11G0235700	1
GO:0071490	cellular response to far red light	1/353	18/12504	0.402992	0.778718	0.759625	Virad05G0047500	1
GO:0120039	plasma membrane bounded cell projection morphogenesis	1/353	18/12504	0.402992	0.778718	0.759625	Virad11G0235700	1
GO:1902358	sulfate transmembrane transport	1/353	18/12504	0.402992	0.778718	0.759625	Virad08G0229600	1
GO:0006661	phosphatidylinositol biosynthetic process	2/353	49/12504	0.404538	0.778718	0.759625	Virad01G0057200/Virad07G0192500	2
GO:0009404	toxin metabolic process	2/353	49/12504	0.404538	0.778718	0.759625	Virad07G0241100/Virad09G0122800	2
GO:0022610	biological adhesion	2/353	49/12504	0.404538	0.778718	0.759625	Virad01G0091000/Virad06G0020100	2
GO:0032259	methylation	10/353	317/12504	0.405652	0.778718	0.759625	Virad01G0076200/Virad02G0149400/Virad06G0086100/Virad06G0097800/Virad07G0271200/Virad07G0334600/Virad08G0420200/Virad09G0077200/Virad09G0096600/Virad10G0222700	10
GO:0051301	cell division	10/353	317/12504	0.405652	0.778718	0.759625	Virad02G0143600/Virad03G0179700/Virad04G0046800/Virad04G0070500/Virad06G0145400/Virad06G0255400/Virad07G0094800/Virad07G0150400/Virad07G0271200/Virad11G0202100	10
GO:0045184	establishment of protein localization	15/353	490/12504	0.411189	0.778718	0.759625	Virad01G0049500/Virad02G0129300/Virad02G0187500/Virad04G0084300/Virad04G0097600/Virad06G0060700/Virad07G0249600/Virad07G0252900/Virad08G0323500/Virad08G0349800/Virad09G0096600/Virad09G0114100/Virad09G0161800/Virad11G0136700/Virad11G0202100	15
GO:0010563	negative regulation of phosphorus metabolic process	2/353	50/12504	0.414439	0.778718	0.759625	Virad01G0091000/Virad05G0091900	2
GO:0030244	cellulose biosynthetic process	2/353	50/12504	0.414439	0.778718	0.759625	Virad02G0143600/Virad04G0070500	2
GO:0045491	xylan metabolic process	2/353	50/12504	0.414439	0.778718	0.759625	Virad02G0146300/Virad06G0131000	2
GO:0045936	negative regulation of phosphate metabolic process	2/353	50/12504	0.414439	0.778718	0.759625	Virad01G0091000/Virad05G0091900	2
GO:0045944	positive regulation of transcription by RNA polymerase II	5/353	150/12504	0.417791	0.778718	0.759625	Virad02G0187500/Virad06G0086100/Virad08G0335800/Virad11G0057900/Virad11G0168600	5
GO:0001736	establishment of planar polarity	1/353	19/12504	0.41987	0.778718	0.759625	Virad07G0094800	1
GO:0001738	morphogenesis of a polarized epithelium	1/353	19/12504	0.41987	0.778718	0.759625	Virad07G0094800	1
GO:0010413	glucuronoxylan metabolic process	1/353	19/12504	0.41987	0.778718	0.759625	Virad06G0131000	1
GO:0010417	glucuronoxylan biosynthetic process	1/353	19/12504	0.41987	0.778718	0.759625	Virad06G0131000	1
GO:0010923	negative regulation of phosphatase activity	1/353	19/12504	0.41987	0.778718	0.759625	Virad05G0091900	1
GO:0030150	protein import into mitochondrial matrix	1/353	19/12504	0.41987	0.778718	0.759625	Virad04G0097600	1
GO:0030435	sporulation resulting in formation of a cellular spore	1/353	19/12504	0.41987	0.778718	0.759625	Virad08G0349800	1
GO:0035305	negative regulation of dephosphorylation	1/353	19/12504	0.41987	0.778718	0.759625	Virad05G0091900	1
GO:0044766	multi-organism transport	1/353	19/12504	0.41987	0.778718	0.759625	Virad06G0145400	1
GO:0045839	negative regulation of mitotic nuclear division	1/353	19/12504	0.41987	0.778718	0.759625	Virad08G0003400	1
GO:0050769	positive regulation of neurogenesis	1/353	19/12504	0.41987	0.778718	0.759625	Virad01G0057200	1
GO:0051291	protein heterooligomerization	1/353	19/12504	0.41987	0.778718	0.759625	Virad09G0114100	1
GO:0051962	positive regulation of nervous system development	1/353	19/12504	0.41987	0.778718	0.759625	Virad01G0057200	1
GO:0061564	axon development	1/353	19/12504	0.41987	0.778718	0.759625	Virad11G0235700	1
GO:1901336	lactone biosynthetic process	1/353	19/12504	0.41987	0.778718	0.759625	Virad03G0150300	1
GO:1902579	multi-organism localization	1/353	19/12504	0.41987	0.778718	0.759625	Virad06G0145400	1
GO:0009991	response to extracellular stimulus	10/353	321/12504	0.42094	0.778718	0.759625	Virad01G0067100/Virad03G0158300/Virad03G0220400/Virad05G0032300/Virad05G0032400/Virad05G0070900/Virad06G0115500/Virad07G0046300/Virad07G0222300/Virad11G0183300	10
GO:0048581	negative regulation of post-embryonic development	5/353	151/12504	0.423378	0.778718	0.759625	Virad01G0103500/Virad06G0086100/Virad06G0199400/Virad08G0061500/Virad10G0036100	5
GO:0006486	protein glycosylation	3/353	84/12504	0.4245	0.778718	0.759625	Virad07G0249600/Virad10G0105100/Virad10G0178800	3
GO:0043413	macromolecule glycosylation	3/353	84/12504	0.4245	0.778718	0.759625	Virad07G0249600/Virad10G0105100/Virad10G0178800	3
GO:0030001	metal ion transport	9/353	288/12504	0.426082	0.778718	0.759625	Virad03G0038200/Virad05G0178700/Virad06G0112300/Virad08G0164000/Virad08G0198400/Virad08G0237600/Virad09G0053400/Virad10G0100500/Virad11G0046900	9
GO:0051302	regulation of cell division	4/353	118/12504	0.427915	0.778718	0.759625	Virad03G0179700/Virad06G0145400/Virad07G0150400/Virad11G0202100	4
GO:0006812	cation transport	15/353	496/12504	0.429761	0.778718	0.759625	Virad03G0038200/Virad05G0063100/Virad05G0178700/Virad06G0112300/Virad06G0121600/Virad06G0198600/Virad07G0161000/Virad08G0164000/Virad08G0198400/Virad08G0237600/Virad09G0053400/Virad10G0060500/Virad10G0100500/Virad11G0046900/Virad11G0217100	15
GO:0012501	programmed cell death	8/353	255/12504	0.431573	0.778718	0.759625	Virad01G0091000/Virad03G0082200/Virad06G0208200/Virad08G0279400/Virad08G0323500/Virad10G0128800/Virad11G0178200/Virad11G0202100	8
GO:0010026	trichome differentiation	4/353	119/12504	0.434242	0.778718	0.759625	Virad04G0193700/Virad04G0193800/Virad06G0260500/Virad09G0144800	4
GO:0010044	response to aluminum ion	1/353	20/12504	0.436273	0.778718	0.759625	Virad08G0335800	1
GO:0015804	neutral amino acid transport	1/353	20/12504	0.436273	0.778718	0.759625	Virad08G0410000	1
GO:0032990	cell part morphogenesis	1/353	20/12504	0.436273	0.778718	0.759625	Virad11G0235700	1
GO:0033673	negative regulation of kinase activity	1/353	20/12504	0.436273	0.778718	0.759625	Virad01G0091000	1
GO:0035107	appendage morphogenesis	1/353	20/12504	0.436273	0.778718	0.759625	Virad11G0235700	1
GO:0042632	cholesterol homeostasis	1/353	20/12504	0.436273	0.778718	0.759625	Virad11G0136700	1
GO:0046340	diacylglycerol catabolic process	1/353	20/12504	0.436273	0.778718	0.759625	Virad02G0108600	1
GO:0048736	appendage development	1/353	20/12504	0.436273	0.778718	0.759625	Virad11G0235700	1
GO:0055092	sterol homeostasis	1/353	20/12504	0.436273	0.778718	0.759625	Virad11G0136700	1
GO:1901334	lactone metabolic process	1/353	20/12504	0.436273	0.778718	0.759625	Virad03G0150300	1
GO:0001505	regulation of neurotransmitter levels	2/353	53/12504	0.443633	0.781039	0.761889	Virad02G0108600/Virad08G0279400	2
GO:0016999	antibiotic metabolic process	3/353	87/12504	0.446954	0.781039	0.761889	Virad01G0067100/Virad05G0032300/Virad05G0032400	3
GO:0120252	hydrocarbon metabolic process	3/353	87/12504	0.446954	0.781039	0.761889	Virad04G0099000/Virad08G0311000/Virad11G0136700	3
GO:0006739	NADP metabolic process	1/353	21/12504	0.452213	0.781039	0.761889	Virad06G0164400	1
GO:0007164	establishment of tissue polarity	1/353	21/12504	0.452213	0.781039	0.761889	Virad07G0094800	1
GO:0010206	photosystem II repair	1/353	21/12504	0.452213	0.781039	0.761889	Virad04G0090500	1
GO:0030091	protein repair	1/353	21/12504	0.452213	0.781039	0.761889	Virad04G0090500	1
GO:0042762	regulation of sulfur metabolic process	1/353	21/12504	0.452213	0.781039	0.761889	Virad07G0222300	1
GO:0045010	actin nucleation	1/353	21/12504	0.452213	0.781039	0.761889	Virad04G0059500	1
GO:0046189	phenol-containing compound biosynthetic process	1/353	21/12504	0.452213	0.781039	0.761889	Virad04G0192100	1
GO:0048639	positive regulation of developmental growth	1/353	21/12504	0.452213	0.781039	0.761889	Virad03G0059900	1
GO:0090181	regulation of cholesterol metabolic process	1/353	21/12504	0.452213	0.781039	0.761889	Virad11G0136700	1
GO:1900057	positive regulation of leaf senescence	1/353	21/12504	0.452213	0.781039	0.761889	Virad03G0076400	1
GO:1905623	positive regulation of leaf development	1/353	21/12504	0.452213	0.781039	0.761889	Virad03G0076400	1
GO:0006805	xenobiotic metabolic process	1/353	22/12504	0.467703	0.783566	0.764354	Virad11G0136700	1
GO:0007610	behavior	1/353	22/12504	0.467703	0.783566	0.764354	Virad01G0057200	1
GO:2000652	regulation of secondary cell wall biogenesis	1/353	22/12504	0.467703	0.783566	0.764354	Virad10G0083100	1
GO:0000045	autophagosome assembly	1/353	23/12504	0.482757	0.783885	0.764666	Virad03G0220400	1
GO:0010483	pollen tube reception	1/353	23/12504	0.482757	0.783885	0.764666	Virad07G0280900	1
GO:0015695	organic cation transport	1/353	23/12504	0.482757	0.783885	0.764666	Virad10G0060500	1
GO:0030155	regulation of cell adhesion	1/353	23/12504	0.482757	0.783885	0.764666	Virad01G0091000	1
GO:0120256	olefinic compound catabolic process	1/353	23/12504	0.482757	0.783885	0.764666	Virad11G0136700	1
GO:2001057	reactive nitrogen species metabolic process	1/353	23/12504	0.482757	0.783885	0.764666	Virad06G0164400	1
GO:0008217	regulation of blood pressure	1/353	24/12504	0.497386	0.790033	0.770662	Virad11G0136700	1
GO:0008272	sulfate transport	1/353	24/12504	0.497386	0.790033	0.770662	Virad08G0229600	1
GO:0032273	positive regulation of protein polymerization	1/353	24/12504	0.497386	0.790033	0.770662	Virad04G0059500	1
GO:1900376	regulation of secondary metabolite biosynthetic process	1/353	25/12504	0.511603	0.799059	0.779467	Virad07G0222300	1
GO:0007031	peroxisome organization	2/353	61/12504	0.517296	0.800447	0.780821	Virad11G0136700/Virad11G0219400	2
GO:0071669	plant-type cell wall organization or biogenesis	9/353	311/12504	0.517805	0.800447	0.780821	Virad01G0057200/Virad02G0143600/Virad04G0070500/Virad06G0131000/Virad07G0168800/Virad09G0077200/Virad10G0006900/Virad10G0083100/Virad10G0178800	9
GO:0031099	regeneration	1/353	26/12504	0.525418	0.800447	0.780821	Virad10G0055700	1
GO:0043903	regulation of biological process involved in symbiotic interaction	1/353	26/12504	0.525418	0.800447	0.780821	Virad10G0128800	1
GO:1902074	response to salt	1/353	26/12504	0.525418	0.800447	0.780821	Virad03G0059900	1
GO:0001558	regulation of cell growth	4/353	134/12504	0.526172	0.800447	0.780821	Virad03G0059900/Virad07G0280900/Virad09G0143900/Virad11G0206900	4
GO:0010039	response to iron ion	3/353	99/12504	0.532779	0.804823	0.785089	Virad07G0094800/Virad08G0164000/Virad10G0100500	3
GO:0042274	ribosomal small subunit biogenesis	2/353	63/12504	0.534678	0.804823	0.785089	Virad05G0141400/Virad08G0216000	2
GO:0010052	guard cell differentiation	1/353	27/12504	0.538844	0.804823	0.785089	Virad07G0207600	1
GO:0051238	sequestering of metal ion	1/353	27/12504	0.538844	0.804823	0.785089	Virad10G0100500	1
GO:0061061	muscle structure development	1/353	27/12504	0.538844	0.804823	0.785089	Virad11G0235700	1
GO:0090558	plant epidermis development	9/353	318/12504	0.544865	0.804823	0.785089	Virad03G0183900/Virad04G0070500/Virad04G0193700/Virad04G0193800/Virad06G0260500/Virad07G0094800/Virad07G0207600/Virad08G0196300/Virad09G0144800	9
GO:0120036	plasma membrane bounded cell projection organization	3/353	101/12504	0.546351	0.804823	0.785089	Virad01G0057200/Virad02G0129300/Virad11G0235700	3
GO:0006979	response to oxidative stress	13/353	463/12504	0.548541	0.804823	0.785089	Virad01G0067100/Virad02G0101400/Virad03G0059900/Virad04G0192100/Virad05G0032300/Virad05G0032400/Virad05G0070900/Virad06G0145400/Virad08G0241400/Virad08G0316500/Virad08G0470700/Virad08G0470800/Virad10G0100500	13
GO:0071166	ribonucleoprotein complex localization	2/353	65/12504	0.551628	0.804823	0.785089	Virad09G0096600/Virad09G0161800	2
GO:0009785	blue light signaling pathway	1/353	28/12504	0.551891	0.804823	0.785089	Virad10G0055700	1
GO:0010082	regulation of root meristem growth	1/353	28/12504	0.551891	0.804823	0.785089	Virad08G0298000	1
GO:0046686	response to cadmium ion	9/353	320/12504	0.552492	0.805048	0.785309	Virad03G0144100/Virad05G0083600/Virad05G0128000/Virad07G0241100/Virad08G0153100/Virad08G0279400/Virad09G0081100/Virad09G0122800/Virad09G0137000	9
GO:0070085	glycosylation	3/353	102/12504	0.553051	0.80521	0.785467	Virad07G0249600/Virad10G0105100/Virad10G0178800	3
GO:0060429	epithelium development	2/353	66/12504	0.559938	0.811302	0.79141	Virad07G0094800/Virad11G0202100	2
GO:0010675	regulation of cellular carbohydrate metabolic process	1/353	29/12504	0.56457	0.812133	0.792221	Virad07G0222300	1
GO:0043255	regulation of carbohydrate biosynthetic process	1/353	29/12504	0.56457	0.812133	0.792221	Virad07G0222300	1
GO:0080022	primary root development	1/353	29/12504	0.56457	0.812133	0.792221	Virad08G0142200	1
GO:0120251	hydrocarbon biosynthetic process	2/353	67/12504	0.568138	0.813368	0.793425	Virad04G0099000/Virad08G0311000	2
GO:0006954	inflammatory response	1/353	30/12504	0.576891	0.817333	0.797293	Virad11G0136700	1
GO:0009862	systemic acquired resistance, salicylic acid mediated signaling pathway	1/353	30/12504	0.576891	0.817333	0.797293	Virad07G0208300	1
GO:0060322	head development	1/353	30/12504	0.576891	0.817333	0.797293	Virad11G0202100	1
GO:0007623	circadian rhythm	4/353	145/12504	0.58877	0.821062	0.800931	Virad05G0070900/Virad07G0046300/Virad08G0187400/Virad08G0279400	4
GO:0001666	response to hypoxia	3/353	108/12504	0.591987	0.821062	0.800931	Virad03G0059900/Virad05G0076800/Virad06G0219900	3
GO:0009813	flavonoid biosynthetic process	3/353	109/12504	0.598261	0.821062	0.800931	Virad01G0048100/Virad05G0042000/Virad06G0132600	3
GO:0009723	response to ethylene	8/353	296/12504	0.600306	0.821062	0.800931	Virad01G0040100/Virad03G0057000/Virad04G0084300/Virad05G0070900/Virad06G0233200/Virad07G0094800/Virad07G0280900/Virad10G0010100	8
GO:0071216	cellular response to biotic stimulus	1/353	32/12504	0.6005	0.821062	0.800931	Virad03G0059900	1
GO:0006457	protein folding	3/353	110/12504	0.604471	0.821062	0.800931	Virad01G0091000/Virad08G0323500/Virad09G0081100	3
GO:1901699	cellular response to nitrogen compound	4/353	148/12504	0.604985	0.821062	0.800931	Virad06G0167900/Virad07G0232300/Virad08G0095300/Virad08G0198400	4
GO:0051236	establishment of RNA localization	2/353	72/12504	0.607474	0.821062	0.800931	Virad09G0096600/Virad09G0161800	2
GO:0031503	protein-containing complex localization	2/353	73/12504	0.615007	0.821124	0.800991	Virad09G0096600/Virad09G0161800	2
GO:0090698	post-embryonic plant morphogenesis	7/353	264/12504	0.620391	0.821124	0.800991	Virad03G0073200/Virad06G0112000/Virad07G0150400/Virad07G0207600/Virad08G0239100/Virad09G0138400/Virad10G0060500	7
GO:0009637	response to blue light	3/353	113/12504	0.622717	0.821124	0.800991	Virad05G0070900/Virad05G0073100/Virad10G0055700	3
GO:1902652	secondary alcohol metabolic process	1/353	34/12504	0.622796	0.821124	0.800991	Virad11G0136700	1
GO:1901617	organic hydroxy compound biosynthetic process	5/353	192/12504	0.634916	0.82611	0.805855	Virad01G0120200/Virad04G0192100/Virad06G0027000/Virad10G0074600/Virad10G0074700	5
GO:0007018	microtubule-based movement	3/353	116/12504	0.640383	0.82611	0.805855	Virad03G0172800/Virad04G0046800/Virad09G0081600	3
GO:0022412	cellular process involved in reproduction in multicellular organism	3/353	116/12504	0.640383	0.82611	0.805855	Virad07G0232300/Virad09G0081600/Virad11G0202100	3
GO:0045995	regulation of embryonic development	1/353	36/12504	0.64385	0.82611	0.805855	Virad03G0059900	1
GO:0009736	cytokinin-activated signaling pathway	2/353	77/12504	0.644033	0.82611	0.805855	Virad08G0298000/Virad10G0170100	2
GO:0019748	secondary metabolic process	11/353	423/12504	0.653117	0.82611	0.805855	Virad01G0021200/Virad05G0076800/Virad06G0095100/Virad06G0219900/Virad07G0094700/Virad07G0222300/Virad07G0241100/Virad08G0137800/Virad08G0276900/Virad09G0122800/Virad11G0222300	11
GO:0007030	Golgi organization	1/353	37/12504	0.653933	0.82611	0.805855	Virad07G0249600	1
GO:0008361	regulation of cell size	1/353	37/12504	0.653933	0.82611	0.805855	Virad01G0076200	1
GO:0009932	cell tip growth	4/353	158/12504	0.656148	0.82611	0.805855	Virad08G0196300/Virad09G0143900/Virad10G0006900/Virad11G0206900	4
GO:0071368	cellular response to cytokinin stimulus	2/353	79/12504	0.657887	0.82611	0.805855	Virad08G0298000/Virad10G0170100	2
GO:0044706	multi-multicellular organism process	6/353	236/12504	0.659671	0.82611	0.805855	Virad07G0280900/Virad09G0081100/Virad09G0143900/Virad10G0006900/Virad10G0178800/Virad11G0206900	6
GO:0098657	import into cell	3/353	120/12504	0.663023	0.82611	0.805855	Virad03G0144600/Virad07G0202800/Virad08G0349800	3
GO:0009962	regulation of flavonoid biosynthetic process	1/353	38/12504	0.663732	0.82611	0.805855	Virad06G0132600	1
GO:1901657	glycosyl compound metabolic process	5/353	200/12504	0.670305	0.828798	0.808477	Virad01G0021200/Virad05G0076800/Virad06G0219900/Virad07G0222300/Virad11G0222300	5
GO:0010449	root meristem growth	1/353	39/12504	0.673254	0.828798	0.808477	Virad08G0298000	1
GO:1903338	regulation of cell wall organization or biogenesis	1/353	40/12504	0.682507	0.83254	0.812127	Virad10G0083100	1
GO:1990542	mitochondrial transmembrane transport	1/353	41/12504	0.691499	0.835272	0.814792	Virad04G0097600	1
GO:0044089	positive regulation of cellular component biogenesis	2/353	85/12504	0.696866	0.838941	0.818371	Virad04G0059500/Virad07G0271200	2
GO:0071695	anatomical structure maturation	5/353	208/12504	0.703374	0.842832	0.822167	Virad04G0070500/Virad05G0128000/Virad07G0094800/Virad08G0196300/Virad11G0202100	5
GO:0044550	secondary metabolite biosynthetic process	7/353	288/12504	0.708837	0.843204	0.82253	Virad01G0021200/Virad05G0076800/Virad06G0219900/Virad07G0094700/Virad07G0222300/Virad08G0137800/Virad08G0276900	7
GO:0007017	microtubule-based process	6/353	249/12504	0.709303	0.843204	0.82253	Virad03G0172800/Virad04G0046800/Virad09G0081600/Virad10G0006900/Virad10G0162500/Virad11G0202100	6
GO:0046903	secretion	3/353	132/12504	0.72467	0.852554	0.831651	Virad02G0187500/Virad07G0252900/Virad10G0055900	3
GO:0072348	sulfur compound transport	1/353	45/12504	0.724998	0.852554	0.831651	Virad08G0229600	1
GO:1901420	negative regulation of response to alcohol	2/353	91/12504	0.732103	0.852554	0.831651	Virad03G0076400/Virad07G0280900	2
GO:0098732	macromolecule deacylation	1/353	46/12504	0.732789	0.852554	0.831651	Virad10G0222700	1
GO:0044003	modulation by symbiont of host process	1/353	47/12504	0.740361	0.857824	0.836791	Virad05G0093700	1
GO:0060271	cilium assembly	1/353	47/12504	0.740361	0.857824	0.836791	Virad02G0129300	1
GO:0009073	aromatic amino acid family biosynthetic process	1/353	49/12504	0.754868	0.865935	0.844703	Virad07G0028700	1
GO:0009873	ethylene-activated signaling pathway	3/353	139/12504	0.75637	0.86618	0.844943	Virad03G0057000/Virad07G0094800/Virad10G0010100	3
GO:0006839	mitochondrial transport	2/353	96/12504	0.758757	0.86618	0.844943	Virad04G0097600/Virad08G0323500	2
GO:0002237	response to molecule of bacterial origin	1/353	50/12504	0.761816	0.86618	0.844943	Virad07G0094800	1
GO:0006935	chemotaxis	1/353	51/12504	0.768567	0.869686	0.848362	Virad11G0235700	1
GO:0051817	modulation of process of other organism involved in symbiotic interaction	1/353	51/12504	0.768567	0.869686	0.848362	Virad05G0093700	1
GO:0046148	pigment biosynthetic process	3/353	143/12504	0.773127	0.873544	0.852126	Virad01G0068600/Virad01G0103500/Virad05G0042000	3
GO:0000902	cell morphogenesis	11/353	471/12504	0.781749	0.875965	0.854488	Virad01G0057200/Virad03G0059900/Virad04G0046800/Virad04G0113000/Virad06G0260500/Virad08G0196300/Virad09G0143900/Virad09G0144800/Virad10G0006900/Virad11G0206900/Virad11G0235700	11
GO:0042743	hydrogen peroxide metabolic process	1/353	54/12504	0.787697	0.875965	0.854488	Virad08G0345300	1
GO:0009812	flavonoid metabolic process	3/353	148/12504	0.792738	0.876983	0.855481	Virad01G0048100/Virad05G0042000/Virad06G0132600	3
GO:0006081	cellular aldehyde metabolic process	1/353	55/12504	0.793716	0.876983	0.855481	Virad06G0164400	1
GO:0030041	actin filament polymerization	1/353	55/12504	0.793716	0.876983	0.855481	Virad04G0059500	1
GO:0060249	anatomical structure homeostasis	1/353	55/12504	0.793716	0.876983	0.855481	Virad11G0202100	1
GO:0021700	developmental maturation	5/353	236/12504	0.800568	0.878624	0.857082	Virad04G0070500/Virad05G0128000/Virad07G0094800/Virad08G0196300/Virad11G0202100	5
GO:0009308	amine metabolic process	2/353	106/12504	0.805248	0.881078	0.859475	Virad01G0137900/Virad07G0028700	2
GO:0009825	multidimensional cell growth	1/353	58/12504	0.810773	0.883899	0.862227	Virad06G0020100	1
GO:0051703	biological process involved in intraspecies interaction between organisms	1/353	58/12504	0.810773	0.883899	0.862227	Virad07G0280900	1
GO:0097435	supramolecular fiber organization	3/353	156/12504	0.821171	0.889513	0.867703	Virad04G0046800/Virad04G0059500/Virad10G0006900	3
GO:0009410	response to xenobiotic stimulus	1/353	60/12504	0.821355	0.889513	0.867703	Virad11G0136700	1
GO:0006833	water transport	1/353	61/12504	0.826422	0.891783	0.869918	Virad01G0093700	1
GO:0042044	fluid transport	1/353	61/12504	0.826422	0.891783	0.869918	Virad01G0093700	1
GO:0009699	phenylpropanoid biosynthetic process	2/353	115/12504	0.840108	0.89813	0.876109	Virad07G0094700/Virad08G0276900	2
GO:0023056	positive regulation of signaling	3/353	163/12504	0.843264	0.899973	0.877907	Virad07G0094800/Virad08G0323500/Virad11G0235700	3
GO:0071248	cellular response to metal ion	2/353	117/12504	0.847046	0.901613	0.879507	Virad07G0094800/Virad08G0335800	2
GO:0010647	positive regulation of cell communication	3/353	169/12504	0.860285	0.907477	0.885227	Virad07G0094800/Virad08G0323500/Virad11G0235700	3
GO:0032970	regulation of actin filament-based process	1/353	72/12504	0.873541	0.913086	0.890698	Virad04G0059500	1
GO:0006928	movement of cell or subcellular component	4/353	221/12504	0.874771	0.913842	0.891436	Virad03G0172800/Virad04G0046800/Virad09G0081600/Virad11G0235700	4
GO:0061919	process utilizing autophagic mechanism	1/353	74/12504	0.88062	0.917823	0.895319	Virad03G0220400	1
GO:0061024	membrane organization	4/353	224/12504	0.881235	0.917932	0.895426	Virad01G0091000/Virad04G0097600/Virad08G0323500/Virad10G0128800	4
GO:0009630	gravitropism	1/353	75/12504	0.884011	0.918698	0.896173	Virad07G0150100	1
GO:0006855	xenobiotic transmembrane transport	2/353	136/12504	0.900503	0.92887	0.906095	Virad01G0093700/Virad08G0135600	2
GO:0042908	xenobiotic transport	2/353	136/12504	0.900503	0.92887	0.906095	Virad01G0093700/Virad08G0135600	2
GO:0040011	locomotion	2/353	139/12504	0.907154	0.933058	0.910181	Virad06G0145400/Virad11G0235700	2
GO:0009629	response to gravity	1/353	86/12504	0.915527	0.936855	0.913884	Virad07G0150100	1
GO:0048598	embryonic morphogenesis	1/353	87/12504	0.917928	0.937713	0.914722	Virad09G0138400	1
GO:0009606	tropism	1/353	98/12504	0.940247	0.953483	0.930105	Virad07G0150100	1
GO:0071824	protein-DNA complex subunit organization	1/353	98/12504	0.940247	0.953483	0.930105	Virad07G0271200	1
GO:0019827	stem cell population maintenance	1/353	101/12504	0.945204	0.957432	0.933957	Virad05G0081400	1
GO:0098727	maintenance of cell number	1/353	101/12504	0.945204	0.957432	0.933957	Virad05G0081400	1
GO:0044282	small molecule catabolic process	2/353	166/12504	0.950846	0.962605	0.939003	Virad01G0120200/Virad09G0127700	2
GO:0010119	regulation of stomatal movement	1/353	112/12504	0.96012	0.968726	0.944975	Virad07G0094800	1
GO:0016050	vesicle organization	1/353	119/12504	0.967426	0.973603	0.949732	Virad07G0202800	1
GO:0010118	stomatal movement	2/353	184/12504	0.968197	0.973603	0.949732	Virad07G0094800/Virad07G0280900	2
GO:0030029	actin filament-based process	1/353	133/12504	0.978275	0.982092	0.958012	Virad04G0059500	1

## Sheet: 9
Supplementary Table 9 GO enrichment analysis summary for genes with Ty3_gypsy/chromovirus/Reina insertions upstream 5kb.
ID	Description	GeneRatio	BgRatio	pvalue	p.adjust	qvalue	geneID	Count
GO:0030521	androgen receptor signaling pathway	2/35	11/12504	0.000412066	0.171464	0.154587	Virad02G0114200/Virad02G0114500	2
GO:0030518	intracellular steroid hormone receptor signaling pathway	2/35	15/12504	0.000781158	0.171464	0.154587	Virad02G0114200/Virad02G0114500	2
GO:0009630	gravitropism	3/35	75/12504	0.00118177	0.172933	0.155911	Virad02G0149500/Virad10G0126400/Virad10G0126900	3
GO:0009629	response to gravity	3/35	86/12504	0.00175381	0.177455	0.159988	Virad02G0149500/Virad10G0126400/Virad10G0126900	3
GO:0006303	double-strand break repair via nonhomologous end joining	2/35	24/12504	0.00202113	0.177455	0.159988	Virad04G0107200/Virad06G0242800	2
GO:0009606	tropism	3/35	98/12504	0.00254742	0.184828	0.166635	Virad02G0149500/Virad10G0126400/Virad10G0126900	3
GO:0032436	positive regulation of proteasomal ubiquitin-dependent protein catabolic process	2/35	36/12504	0.00451738	0.18544	0.167187	Virad02G0114200/Virad02G0114500	2
GO:2000060	positive regulation of ubiquitin-dependent protein catabolic process	2/35	36/12504	0.00451738	0.18544	0.167187	Virad02G0114200/Virad02G0114500	2
GO:0031331	positive regulation of cellular catabolic process	3/35	125/12504	0.00505479	0.18544	0.167187	Virad02G0114200/Virad02G0114500/Virad08G0315900	3
GO:0009896	positive regulation of catabolic process	3/35	131/12504	0.00575847	0.18544	0.167187	Virad02G0114200/Virad02G0114500/Virad08G0315900	3
GO:0032434	regulation of proteasomal ubiquitin-dependent protein catabolic process	2/35	42/12504	0.00610924	0.18544	0.167187	Virad02G0114200/Virad02G0114500	2
GO:2000058	regulation of ubiquitin-dependent protein catabolic process	2/35	42/12504	0.00610924	0.18544	0.167187	Virad02G0114200/Virad02G0114500	2
GO:1901800	positive regulation of proteasomal protein catabolic process	2/35	45/12504	0.00698779	0.18544	0.167187	Virad02G0114200/Virad02G0114500	2
GO:1903052	positive regulation of proteolysis involved in cellular protein catabolic process	2/35	45/12504	0.00698779	0.18544	0.167187	Virad02G0114200/Virad02G0114500	2
GO:1903364	positive regulation of cellular protein catabolic process	2/35	46/12504	0.00729265	0.18544	0.167187	Virad02G0114200/Virad02G0114500	2
GO:0009581	detection of external stimulus	2/35	47/12504	0.00760347	0.18544	0.167187	Virad02G0149500/Virad10G0124100	2
GO:0009582	detection of abiotic stimulus	2/35	47/12504	0.00760347	0.18544	0.167187	Virad02G0149500/Virad10G0124100	2
GO:0031327	negative regulation of cellular biosynthetic process	5/35	460/12504	0.00860332	0.190812	0.17203	Virad01G0018600/Virad01G0149000/Virad08G0315900/Virad10G0124100/Virad10G0126900	5
GO:0009890	negative regulation of biosynthetic process	5/35	472/12504	0.00955834	0.190812	0.17203	Virad01G0018600/Virad01G0149000/Virad08G0315900/Virad10G0124100/Virad10G0126900	5
GO:0030522	intracellular receptor signaling pathway	2/35	54/12504	0.0099429	0.190812	0.17203	Virad02G0114200/Virad02G0114500	2
GO:0060249	anatomical structure homeostasis	2/35	55/12504	0.0103001	0.190812	0.17203	Virad04G0107200/Virad06G0242800	2
GO:0045893	positive regulation of transcription, DNA-templated	5/35	483/12504	0.0104965	0.190812	0.17203	Virad01G0018600/Virad02G0114200/Virad02G0114500/Virad10G0032200/Virad10G0313300	5
GO:0000723	telomere maintenance	2/35	64/12504	0.0137653	0.207465	0.187044	Virad04G0107200/Virad06G0242800	2
GO:0032200	telomere organization	2/35	65/12504	0.0141776	0.207465	0.187044	Virad04G0107200/Virad06G0242800	2
GO:0048545	response to steroid hormone	2/35	91/12504	0.026678	0.303058	0.273228	Virad02G0114200/Virad02G0114500	2
GO:0071407	cellular response to organic cyclic compound	3/35	233/12504	0.0269733	0.303058	0.273228	Virad01G0018600/Virad02G0114200/Virad02G0114500	3
GO:0000209	protein polyubiquitination	2/35	92/12504	0.0272236	0.303058	0.273228	Virad02G0114200/Virad02G0114500	2
GO:0070475	rRNA base methylation	1/35	10/12504	0.0276509	0.303058	0.273228	Virad08G0315900	1
GO:0080009	mRNA methylation	1/35	10/12504	0.0276509	0.303058	0.273228	Virad08G0315900	1
GO:0051606	detection of stimulus	2/35	96/12504	0.0294508	0.303058	0.273228	Virad02G0149500/Virad10G0124100	2
GO:0062014	negative regulation of small molecule metabolic process	1/35	11/12504	0.0303748	0.303058	0.273228	Virad01G0149000	1
GO:2000068	regulation of defense response to insect	1/35	11/12504	0.0303748	0.303058	0.273228	Virad10G0313300	1
GO:0030166	proteoglycan biosynthetic process	1/35	12/12504	0.0330913	0.313007	0.282198	Virad01G0149000	1
GO:0006521	regulation of cellular amino acid metabolic process	1/35	13/12504	0.0358003	0.313007	0.282198	Virad01G0149000	1
GO:0033238	regulation of cellular amine metabolic process	1/35	13/12504	0.0358003	0.313007	0.282198	Virad01G0149000	1
GO:0048199	vesicle targeting, to, from or within Golgi	1/35	13/12504	0.0358003	0.313007	0.282198	Virad08G0229200	1
GO:0010558	negative regulation of macromolecule biosynthetic process	4/35	453/12504	0.0366897	0.313007	0.282198	Virad01G0018600/Virad08G0315900/Virad10G0124100/Virad10G0126900	4
GO:0001764	neuron migration	1/35	14/12504	0.0385021	0.313007	0.282198	Virad06G0169100	1
GO:0008333	endosome to lysosome transport	1/35	15/12504	0.0411964	0.328822	0.296456	Virad10G0126400	1
GO:0016050	vesicle organization	2/35	119/12504	0.0435761	0.334838	0.30188	Virad08G0229200/Virad10G0126400	2
GO:0098657	import into cell	2/35	120/12504	0.0442382	0.334838	0.30188	Virad10G0126400/Virad11G0000200	2
GO:0006863	purine nucleobase transport	1/35	18/12504	0.0492355	0.344434	0.310531	Virad11G0000200	1
GO:1904823	purine nucleobase transmembrane transport	1/35	18/12504	0.0492355	0.344434	0.310531	Virad11G0000200	1
GO:0098739	import across plasma membrane	1/35	20/12504	0.0545585	0.351713	0.317094	Virad11G0000200	1
GO:0042762	regulation of sulfur metabolic process	1/35	21/12504	0.0572091	0.351713	0.317094	Virad01G0149000	1
GO:1900057	positive regulation of leaf senescence	1/35	21/12504	0.0572091	0.351713	0.317094	Virad10G0126900	1
GO:1905623	positive regulation of leaf development	1/35	21/12504	0.0572091	0.351713	0.317094	Virad10G0126900	1
GO:0090307	mitotic spindle assembly	1/35	22/12504	0.0598526	0.351713	0.317094	Virad05G0137900	1
GO:0006029	proteoglycan metabolic process	1/35	23/12504	0.0624888	0.351713	0.317094	Virad01G0149000	1
GO:0009638	phototropism	1/35	23/12504	0.0624888	0.351713	0.317094	Virad02G0149500	1
GO:0010975	regulation of neuron projection development	1/35	23/12504	0.0624888	0.351713	0.317094	Virad06G0169100	1
GO:0007041	lysosomal transport	1/35	24/12504	0.0651178	0.351713	0.317094	Virad10G0126400	1
GO:0016073	snRNA metabolic process	1/35	24/12504	0.0651178	0.351713	0.317094	Virad08G0315900	1
GO:0051648	vesicle localization	1/35	25/12504	0.0677397	0.351713	0.317094	Virad08G0229200	1
GO:0009664	plant-type cell wall organization	2/35	155/12504	0.0696246	0.351713	0.317094	Virad06G0065800/Virad08G0006400	2
GO:0007602	phototransduction	1/35	26/12504	0.0703544	0.351713	0.317094	Virad02G0149500	1
GO:0009585	red, far-red light phototransduction	1/35	26/12504	0.0703544	0.351713	0.317094	Virad02G0149500	1
GO:0006900	vesicle budding from membrane	1/35	28/12504	0.0755625	0.351713	0.317094	Virad08G0229200	1
GO:0009583	detection of light stimulus	1/35	28/12504	0.0755625	0.351713	0.317094	Virad02G0149500	1
GO:0010082	regulation of root meristem growth	1/35	28/12504	0.0755625	0.351713	0.317094	Virad01G0149000	1
GO:0046461	neutral lipid catabolic process	1/35	28/12504	0.0755625	0.351713	0.317094	Virad03G0164600	1
GO:0046464	acylglycerol catabolic process	1/35	28/12504	0.0755625	0.351713	0.317094	Virad03G0164600	1
GO:0006892	post-Golgi vesicle-mediated transport	1/35	29/12504	0.0781559	0.351713	0.317094	Virad10G0126400	1
GO:0000226	microtubule cytoskeleton organization	2/35	166/12504	0.0783999	0.351713	0.317094	Virad05G0137900/Virad06G0169100	2
GO:0009692	ethylene metabolic process	1/35	30/12504	0.0807422	0.351713	0.317094	Virad01G0149000	1
GO:0009693	ethylene biosynthetic process	1/35	30/12504	0.0807422	0.351713	0.317094	Virad01G0149000	1
GO:0009862	systemic acquired resistance, salicylic acid mediated signaling pathway	1/35	30/12504	0.0807422	0.351713	0.317094	Virad01G0018600	1
GO:0043449	cellular alkene metabolic process	1/35	30/12504	0.0807422	0.351713	0.317094	Virad01G0149000	1
GO:0043450	alkene biosynthetic process	1/35	30/12504	0.0807422	0.351713	0.317094	Virad01G0149000	1
GO:0045664	regulation of neuron differentiation	1/35	30/12504	0.0807422	0.351713	0.317094	Virad06G0169100	1
GO:0051225	spindle assembly	1/35	30/12504	0.0807422	0.351713	0.317094	Virad05G0137900	1
GO:1900674	olefin biosynthetic process	1/35	30/12504	0.0807422	0.351713	0.317094	Virad01G0149000	1
GO:0010162	seed dormancy process	1/35	31/12504	0.0833215	0.351713	0.317094	Virad06G0167400	1
GO:0022611	dormancy process	1/35	31/12504	0.0833215	0.351713	0.317094	Virad06G0167400	1
GO:0046503	glycerolipid catabolic process	1/35	31/12504	0.0833215	0.351713	0.317094	Virad03G0164600	1
GO:0009956	radial pattern formation	1/35	32/12504	0.0858937	0.354568	0.319668	Virad07G0367900	1
GO:0031344	regulation of cell projection organization	1/35	33/12504	0.088459	0.354568	0.319668	Virad06G0169100	1
GO:0120035	regulation of plasma membrane bounded cell projection organization	1/35	33/12504	0.088459	0.354568	0.319668	Virad06G0169100	1
GO:0019252	starch biosynthetic process	1/35	34/12504	0.0910172	0.354568	0.319668	Virad07G0327300	1
GO:0030334	regulation of cell migration	1/35	34/12504	0.0910172	0.354568	0.319668	Virad06G0169100	1
GO:0040012	regulation of locomotion	1/35	34/12504	0.0910172	0.354568	0.319668	Virad06G0169100	1
GO:2000145	regulation of cell motility	1/35	34/12504	0.0910172	0.354568	0.319668	Virad06G0169100	1
GO:0009556	microsporogenesis	1/35	35/12504	0.0935685	0.354568	0.319668	Virad06G0169100	1
GO:0010252	auxin homeostasis	1/35	35/12504	0.0935685	0.354568	0.319668	Virad10G0126400	1
GO:0006623	protein targeting to vacuole	1/35	36/12504	0.0961128	0.354568	0.319668	Virad10G0126400	1
GO:0050767	regulation of neurogenesis	1/35	37/12504	0.0986502	0.355347	0.32037	Virad06G0169100	1
GO:0002790	peptide secretion	1/35	38/12504	0.101181	0.355347	0.32037	Virad08G0229200	1
GO:0009306	protein secretion	1/35	38/12504	0.101181	0.355347	0.32037	Virad08G0229200	1
GO:0010027	thylakoid membrane organization	1/35	38/12504	0.101181	0.355347	0.32037	Virad10G0092100	1
GO:0035592	establishment of protein localization to extracellular region	1/35	38/12504	0.101181	0.355347	0.32037	Virad08G0229200	1
GO:0071692	protein localization to extracellular region	1/35	38/12504	0.101181	0.355347	0.32037	Virad08G0229200	1
GO:0010449	root meristem growth	1/35	39/12504	0.103704	0.358474	0.323189	Virad01G0149000	1
GO:0070417	cellular response to cold	1/35	41/12504	0.108731	0.358893	0.323567	Virad10G0313300	1
GO:0000096	sulfur amino acid metabolic process	1/35	42/12504	0.111234	0.359056	0.323714	Virad01G0149000	1
GO:0072665	protein localization to vacuole	1/35	42/12504	0.111234	0.359056	0.323714	Virad10G0126400	1
GO:0072666	establishment of protein localization to vacuole	1/35	42/12504	0.111234	0.359056	0.323714	Virad10G0126400	1
GO:0002213	defense response to insect	1/35	45/12504	0.118702	0.372215	0.335578	Virad10G0313300	1
GO:0007568	aging	2/35	217/12504	0.122999	0.373369	0.336619	Virad10G0126900/Virad10G0313300	2
GO:0042631	cellular response to water deprivation	1/35	48/12504	0.126109	0.373369	0.336619	Virad02G0018900	1
GO:0046885	regulation of hormone biosynthetic process	1/35	48/12504	0.126109	0.373369	0.336619	Virad01G0149000	1
GO:0071462	cellular response to water stimulus	1/35	48/12504	0.126109	0.373369	0.336619	Virad02G0018900	1
GO:0006928	movement of cell or subcellular component	2/35	221/12504	0.126724	0.373369	0.336619	Virad05G0137900/Virad06G0169100	2
GO:0061024	membrane organization	2/35	224/12504	0.129536	0.375557	0.338591	Virad08G0229200/Virad10G0092100	2
GO:0000911	cytokinesis by cell plate formation	1/35	50/12504	0.131013	0.375557	0.338591	Virad06G0169100	1
GO:0051960	regulation of nervous system development	1/35	50/12504	0.131013	0.375557	0.338591	Virad06G0169100	1
GO:0071214	cellular response to abiotic stimulus	2/35	228/12504	0.133309	0.375557	0.338591	Virad02G0018900/Virad02G0149500	2
GO:0104004	cellular response to environmental stimulus	2/35	228/12504	0.133309	0.375557	0.338591	Virad02G0018900/Virad02G0149500	2
GO:1902410	mitotic cytokinetic process	1/35	54/12504	0.140742	0.383208	0.345489	Virad06G0169100	1
GO:0043547	positive regulation of GTPase activity	1/35	57/12504	0.147969	0.386024	0.348028	Virad08G0229200	1
GO:0050779	RNA destabilization	1/35	58/12504	0.150365	0.386024	0.348028	Virad08G0315900	1
GO:0061157	mRNA destabilization	1/35	58/12504	0.150365	0.386024	0.348028	Virad08G0315900	1
GO:0007017	microtubule-based process	2/35	249/12504	0.153516	0.38696	0.348872	Virad05G0137900/Virad06G0169100	2
GO:0032386	regulation of intracellular transport	1/35	60/12504	0.155137	0.38696	0.348872	Virad08G0229200	1
GO:0006638	neutral lipid metabolic process	1/35	62/12504	0.159883	0.392114	0.353519	Virad03G0164600	1
GO:0006639	acylglycerol metabolic process	1/35	62/12504	0.159883	0.392114	0.353519	Virad03G0164600	1
GO:0014070	response to organic cyclic compound	3/35	500/12504	0.16314	0.396609	0.357571	Virad01G0018600/Virad02G0114200/Virad02G0114500	3
GO:0010218	response to far red light	1/35	64/12504	0.164603	0.396609	0.357571	Virad02G0149500	1
GO:0043934	sporulation	1/35	64/12504	0.164603	0.396609	0.357571	Virad06G0169100	1
GO:0043087	regulation of GTPase activity	1/35	66/12504	0.169297	0.399848	0.360491	Virad08G0229200	1
GO:0005982	starch metabolic process	1/35	67/12504	0.171635	0.399848	0.360491	Virad07G0327300	1
GO:0090351	seedling development	2/35	268/12504	0.172296	0.399848	0.360491	Virad06G0167400/Virad10G0092100	2
GO:0016477	cell migration	1/35	68/12504	0.173966	0.399848	0.360491	Virad06G0169100	1
GO:0010102	lateral root morphogenesis	1/35	74/12504	0.18782	0.419381	0.378101	Virad10G0126900	1
GO:0010101	post-embryonic root morphogenesis	1/35	75/12504	0.190107	0.419381	0.378101	Virad10G0126900	1
GO:0032350	regulation of hormone metabolic process	1/35	76/12504	0.192387	0.42229	0.380724	Virad01G0149000	1
GO:0040034	regulation of development, heterochronic	1/35	77/12504	0.194662	0.425157	0.383309	Virad07G0367900	1
GO:0051674	localization of cell	1/35	81/12504	0.203697	0.43621	0.393274	Virad06G0169100	1
GO:0032879	regulation of localization	2/35	302/12504	0.206782	0.439856	0.396561	Virad06G0169100/Virad08G0229200	2
GO:0010565	regulation of cellular ketone metabolic process	1/35	85/12504	0.212634	0.440979	0.397574	Virad01G0149000	1
GO:0035266	meristem growth	1/35	86/12504	0.214853	0.441167	0.397743	Virad01G0149000	1
GO:0071669	plant-type cell wall organization or biogenesis	2/35	311/12504	0.21605	0.441167	0.397743	Virad06G0065800/Virad08G0006400	2
GO:0071236	cellular response to antibiotic	1/35	90/12504	0.223669	0.4423	0.398765	Virad01G0018600	1
GO:0006869	lipid transport	1/35	93/12504	0.230217	0.447192	0.403175	Virad06G0167400	1
GO:0043254	regulation of protein-containing complex assembly	1/35	94/12504	0.232388	0.447449	0.403407	Virad08G0229200	1
GO:0080135	regulation of cellular response to stress	1/35	94/12504	0.232388	0.447449	0.403407	Virad06G0169100	1
GO:0055076	transition metal ion homeostasis	1/35	96/12504	0.236712	0.453784	0.409118	Virad01G0149000	1
GO:0006974	cellular response to DNA damage stimulus	2/35	340/12504	0.246167	0.462198	0.416704	Virad04G0107200/Virad06G0242800	2
GO:0019827	stem cell population maintenance	1/35	101/12504	0.247418	0.462198	0.416704	Virad01G0149000	1
GO:0098727	maintenance of cell number	1/35	101/12504	0.247418	0.462198	0.416704	Virad01G0149000	1
GO:0120036	plasma membrane bounded cell projection organization	1/35	101/12504	0.247418	0.462198	0.416704	Virad06G0169100	1
GO:0045814	negative regulation of gene expression, epigenetic	1/35	102/12504	0.249542	0.46419	0.4185	Virad10G0124100	1
GO:0098869	cellular oxidant detoxification	1/35	103/12504	0.25166	0.464196	0.418506	Virad08G0006400	1
GO:2000280	regulation of root development	1/35	103/12504	0.25166	0.464196	0.418506	Virad01G0149000	1
GO:0009308	amine metabolic process	1/35	106/12504	0.257979	0.471246	0.424861	Virad01G0149000	1
GO:0001666	response to hypoxia	1/35	108/12504	0.262163	0.471678	0.425251	Virad06G0167400	1
GO:0010876	lipid localization	1/35	108/12504	0.262163	0.471678	0.425251	Virad06G0167400	1
GO:0009624	response to nematode	1/35	112/12504	0.270461	0.47437	0.427678	Virad06G0119500	1
GO:0010029	regulation of seed germination	1/35	115/12504	0.276626	0.47437	0.427678	Virad06G0167400	1
GO:0140014	mitotic nuclear division	1/35	115/12504	0.276626	0.47437	0.427678	Virad05G0137900	1
GO:0007018	microtubule-based movement	1/35	116/12504	0.27867	0.475794	0.428962	Virad05G0137900	1
GO:0042180	cellular ketone metabolic process	1/35	122/12504	0.290814	0.479952	0.432711	Virad01G0149000	1
GO:0009411	response to UV	1/35	128/12504	0.302759	0.488237	0.44018	Virad08G0326900	1
GO:0002833	positive regulation of response to biotic stimulus	1/35	132/12504	0.310614	0.489016	0.440882	Virad10G0313300	1
GO:0046903	secretion	1/35	132/12504	0.310614	0.489016	0.440882	Virad08G0229200	1
GO:0140694	non-membrane-bounded organelle assembly	1/35	134/12504	0.31451	0.489016	0.440882	Virad05G0137900	1
GO:0042325	regulation of phosphorylation	1/35	135/12504	0.316449	0.489016	0.440882	Virad06G0169100	1
GO:0006855	xenobiotic transmembrane transport	1/35	136/12504	0.318383	0.489016	0.440882	Virad11G0000200	1
GO:0032103	positive regulation of response to external stimulus	1/35	136/12504	0.318383	0.489016	0.440882	Virad10G0313300	1
GO:0042908	xenobiotic transport	1/35	136/12504	0.318383	0.489016	0.440882	Virad11G0000200	1
GO:0098813	nuclear chromosome segregation	1/35	136/12504	0.318383	0.489016	0.440882	Virad05G0137900	1
GO:0031349	positive regulation of defense response	1/35	137/12504	0.320312	0.489016	0.440882	Virad10G0313300	1
GO:0009733	response to auxin	2/35	412/12504	0.321382	0.489016	0.440882	Virad01G0149000/Virad10G0126900	2
GO:0008643	carbohydrate transport	1/35	139/12504	0.324154	0.489016	0.440882	Virad07G0367900	1
GO:0040011	locomotion	1/35	139/12504	0.324154	0.489016	0.440882	Virad06G0169100	1
GO:0007059	chromosome segregation	1/35	143/12504	0.331775	0.493726	0.445129	Virad05G0137900	1
GO:0050778	positive regulation of immune response	1/35	146/12504	0.337435	0.498768	0.449675	Virad10G0313300	1
GO:0043632	modification-dependent macromolecule catabolic process	2/35	429/12504	0.339	0.499399	0.450244	Virad02G0114200/Virad02G0114500	2
GO:0071229	cellular response to acid chemical	2/35	435/12504	0.345191	0.500128	0.450901	Virad01G0018600/Virad02G0018900	2
GO:0009414	response to water deprivation	2/35	440/12504	0.350338	0.502608	0.453137	Virad02G0018900/Virad10G0126900	2
GO:0098754	detoxification	1/35	156/12504	0.35597	0.50573	0.455951	Virad08G0006400	1
GO:0002684	positive regulation of immune system process	1/35	157/12504	0.357795	0.506684	0.456811	Virad10G0313300	1
GO:0009734	auxin-activated signaling pathway	1/35	166/12504	0.374	0.521703	0.470352	Virad10G0126900	1
GO:0044087	regulation of cellular component biogenesis	1/35	168/12504	0.377547	0.521703	0.470352	Virad08G0229200	1
GO:0048509	regulation of meristem development	1/35	170/12504	0.381074	0.522698	0.471249	Virad01G0149000	1
GO:1903046	meiotic cell cycle process	1/35	177/12504	0.393267	0.526354	0.474545	Virad06G0169100	1
GO:0044042	glucan metabolic process	1/35	186/12504	0.408601	0.533857	0.481309	Virad07G0327300	1
GO:0000271	polysaccharide biosynthetic process	1/35	191/12504	0.416957	0.538919	0.485874	Virad07G0327300	1
GO:0034637	cellular carbohydrate biosynthetic process	1/35	192/12504	0.418614	0.538919	0.485874	Virad07G0327300	1
GO:0010200	response to chitin	1/35	193/12504	0.420267	0.539465	0.486366	Virad02G0018900	1
GO:0048638	regulation of developmental growth	1/35	202/12504	0.434937	0.556669	0.501877	Virad01G0149000	1
GO:0071695	anatomical structure maturation	1/35	208/12504	0.444517	0.567276	0.511439	Virad06G0167400	1
GO:0070925	organelle assembly	1/35	209/12504	0.446098	0.567644	0.511771	Virad05G0137900	1
GO:0019953	sexual reproduction	1/35	212/12504	0.450815	0.571	0.514797	Virad06G0169100	1
GO:0051240	positive regulation of multicellular organismal process	1/35	221/12504	0.464734	0.577956	0.521068	Virad10G0126900	1
GO:0048609	multicellular organismal reproductive process	1/35	231/12504	0.479798	0.579592	0.522543	Virad06G0167400	1
GO:0051094	positive regulation of developmental process	1/35	232/12504	0.481281	0.579592	0.522543	Virad10G0126900	1
GO:0000280	nuclear division	1/35	234/12504	0.484236	0.579592	0.522543	Virad05G0137900	1
GO:0021700	developmental maturation	1/35	236/12504	0.487174	0.579592	0.522543	Virad06G0167400	1
GO:0044270	cellular nitrogen compound catabolic process	1/35	251/12504	0.508699	0.59711	0.538337	Virad08G0315900	1
GO:0046700	heterocycle catabolic process	1/35	254/12504	0.512898	0.598836	0.539892	Virad08G0315900	1
GO:0042254	ribosome biogenesis	1/35	262/12504	0.523924	0.60362	0.544206	Virad08G0315900	1
GO:0090698	post-embryonic plant morphogenesis	1/35	264/12504	0.526642	0.60362	0.544206	Virad10G0126900	1
GO:0031668	cellular response to extracellular stimulus	1/35	270/12504	0.534708	0.609706	0.549693	Virad02G0018900	1
GO:0019439	aromatic compound catabolic process	1/35	277/12504	0.543948	0.615109	0.554565	Virad08G0315900	1
GO:0071496	cellular response to external stimulus	1/35	284/12504	0.553011	0.619315	0.558357	Virad02G0018900	1
GO:0009753	response to jasmonic acid	1/35	286/12504	0.555568	0.620596	0.559511	Virad10G0126900	1
GO:1901361	organic cyclic compound catabolic process	1/35	291/12504	0.561898	0.625298	0.56375	Virad08G0315900	1
GO:0009611	response to wounding	1/35	293/12504	0.564405	0.625298	0.56375	Virad10G0126900	1
GO:0006520	cellular amino acid metabolic process	1/35	295/12504	0.566899	0.625298	0.56375	Virad01G0149000	1
GO:0033043	regulation of organelle organization	1/35	303/12504	0.576735	0.632967	0.570664	Virad08G0229200	1
GO:0006790	sulfur compound metabolic process	1/35	306/12504	0.580368	0.635365	0.572827	Virad01G0149000	1
GO:0040008	regulation of growth	1/35	314/12504	0.589907	0.644202	0.580793	Virad01G0149000	1
GO:0032259	methylation	1/35	317/12504	0.593429	0.64484	0.581369	Virad08G0315900	1
GO:0051301	cell division	1/35	317/12504	0.593429	0.64484	0.581369	Virad06G0169100	1
GO:0009991	response to extracellular stimulus	1/35	321/12504	0.59808	0.646349	0.582729	Virad02G0018900	1
GO:0048831	regulation of shoot system development	1/35	325/12504	0.60268	0.648472	0.584643	Virad10G0126900	1
GO:0046677	response to antibiotic	1/35	362/12504	0.642869	0.68169	0.614592	Virad01G0018600	1
GO:1901137	carbohydrate derivative biosynthetic process	1/35	366/12504	0.64697	0.684385	0.617022	Virad01G0149000	1
GO:0048646	anatomical structure formation involved in morphogenesis	1/35	370/12504	0.651025	0.687019	0.619396	Virad06G0169100	1
GO:0006412	translation	1/35	393/12504	0.673476	0.701469	0.632424	Virad08G0315900	1
GO:0098655	cation transmembrane transport	1/35	396/12504	0.676299	0.701469	0.632424	Virad11G0000200	1
GO:0043043	peptide biosynthetic process	1/35	399/12504	0.679099	0.701469	0.632424	Virad08G0315900	1
GO:0019748	secondary metabolic process	1/35	423/12504	0.700662	0.716994	0.646421	Virad09G0122400	1
GO:0006366	transcription by RNA polymerase II	1/35	451/12504	0.724043	0.737482	0.664892	Virad10G0313300	1
GO:0006518	peptide metabolic process	1/35	469/12504	0.738126	0.747773	0.67417	Virad08G0315900	1
GO:0006812	cation transport	1/35	496/12504	0.75795	0.75795	0.683346	Virad11G0000200	1

## Sheet: 10
Supplementary Table 10 GO enrichment analysis summary for genes with Ty3_gypsy/chromovirus/Reina insertions internally.
ID	Description	GeneRatio	BgRatio	pvalue	p.adjust	qvalue	geneID	Count
GO:0006974	cellular response to DNA damage stimulus	15/101	340/12504	8.63598e-08	9.40458e-05	8.56326e-05	Virad01G0232200/Virad02G0153800/Virad03G0074000/Virad03G0082200/Virad03G0084100/Virad05G0074100/Virad05G0081400/Virad05G0137100/Virad06G0126800/Virad07G0191500/Virad08G0082800/Virad08G0420200/Virad10G0044400/Virad10G0311600/Virad11G0204200	15
GO:0034470	ncRNA processing	9/101	265/12504	0.00028722	0.125466	0.114242	Virad01G0056600/Virad05G0076900/Virad06G0112200/Virad07G0269500/Virad08G0006500/Virad08G0281300/Virad08G0315900/Virad08G0408800/Virad10G0229900	9
GO:0008033	tRNA processing	5/101	83/12504	0.000548897	0.125466	0.114242	Virad01G0056600/Virad08G0006500/Virad08G0281300/Virad08G0408800/Virad10G0229900	5
GO:0043487	regulation of RNA stability	5/101	84/12504	0.000579939	0.125466	0.114242	Virad01G0058300/Virad02G0187500/Virad05G0081400/Virad08G0315900/Virad11G0164000	5
GO:0006310	DNA recombination	6/101	144/12504	0.00108586	0.125466	0.114242	Virad01G0232200/Virad02G0153800/Virad03G0082200/Virad05G0074100/Virad05G0137100/Virad06G0126800	6
GO:0072331	signal transduction by p53 class mediator	3/101	26/12504	0.00116199	0.125466	0.114242	Virad03G0082200/Virad05G0081400/Virad08G0082800	3
GO:0050779	RNA destabilization	4/101	58/12504	0.0012178	0.125466	0.114242	Virad01G0058300/Virad05G0081400/Virad08G0315900/Virad11G0164000	4
GO:0061157	mRNA destabilization	4/101	58/12504	0.0012178	0.125466	0.114242	Virad01G0058300/Virad05G0081400/Virad08G0315900/Virad11G0164000	4
GO:0006281	DNA repair	8/101	261/12504	0.00122717	0.125466	0.114242	Virad01G0232200/Virad02G0153800/Virad05G0074100/Virad05G0137100/Virad06G0126800/Virad07G0191500/Virad08G0420200/Virad10G0311600	8
GO:0006400	tRNA modification	4/101	59/12504	0.00129835	0.125466	0.114242	Virad08G0006500/Virad08G0281300/Virad08G0408800/Virad10G0229900	4
GO:0006401	RNA catabolic process	6/101	150/12504	0.00134019	0.125466	0.114242	Virad01G0058300/Virad02G0187500/Virad05G0081400/Virad07G0161400/Virad08G0315900/Virad11G0164000	6
GO:0061014	positive regulation of mRNA catabolic process	4/101	60/12504	0.00138255	0.125466	0.114242	Virad01G0058300/Virad05G0081400/Virad08G0315900/Virad11G0164000	4
GO:1903313	positive regulation of mRNA metabolic process	4/101	67/12504	0.00208154	0.15112	0.137601	Virad01G0058300/Virad05G0081400/Virad08G0315900/Virad11G0164000	4
GO:0007127	meiosis I	4/101	76/12504	0.00329688	0.155806	0.141867	Virad01G0232200/Virad05G0137100/Virad06G0126800/Virad08G0082800	4
GO:0009065	glutamine family amino acid catabolic process	2/101	11/12504	0.0033883	0.155806	0.141867	Virad04G0222200/Virad09G0094900	2
GO:0031331	positive regulation of cellular catabolic process	5/101	125/12504	0.00339758	0.155806	0.141867	Virad01G0058300/Virad05G0081400/Virad08G0082800/Virad08G0315900/Virad11G0164000	5
GO:0061982	meiosis I cell cycle process	4/101	78/12504	0.00362082	0.155806	0.141867	Virad01G0232200/Virad05G0137100/Virad06G0126800/Virad08G0082800	4
GO:0009746	response to hexose	4/101	79/12504	0.00379062	0.155806	0.141867	Virad01G0093400/Virad07G0210100/Virad07G0224100/Virad08G0258200	4
GO:0034284	response to monosaccharide	4/101	80/12504	0.00396575	0.155806	0.141867	Virad01G0093400/Virad07G0210100/Virad07G0224100/Virad08G0258200	4
GO:0032269	negative regulation of cellular protein metabolic process	6/101	187/12504	0.00404452	0.155806	0.141867	Virad01G0058300/Virad05G0081400/Virad08G0082800/Virad08G0281300/Virad08G0315900/Virad11G0164000	6
GO:1902532	negative regulation of intracellular signal transduction	4/101	81/12504	0.00414628	0.155806	0.141867	Virad01G0093400/Virad03G0082200/Virad06G0204000/Virad07G0224100	4
GO:0009896	positive regulation of catabolic process	5/101	131/12504	0.00415097	0.155806	0.141867	Virad01G0058300/Virad05G0081400/Virad08G0082800/Virad08G0315900/Virad11G0164000	5
GO:0044270	cellular nitrogen compound catabolic process	7/101	251/12504	0.00419054	0.155806	0.141867	Virad01G0058300/Virad02G0187500/Virad05G0081400/Virad07G0161400/Virad08G0275100/Virad08G0315900/Virad11G0164000	7
GO:0031329	regulation of cellular catabolic process	6/101	189/12504	0.00425967	0.155806	0.141867	Virad01G0058300/Virad02G0187500/Virad05G0081400/Virad08G0082800/Virad08G0315900/Virad11G0164000	6
GO:0009063	cellular amino acid catabolic process	3/101	41/12504	0.0043648	0.155806	0.141867	Virad04G0222200/Virad09G0094900/Virad09G0122600	3
GO:0046700	heterocycle catabolic process	7/101	254/12504	0.00447033	0.155806	0.141867	Virad01G0058300/Virad02G0187500/Virad05G0081400/Virad07G0161400/Virad08G0275100/Virad08G0315900/Virad11G0164000	7
GO:0051248	negative regulation of protein metabolic process	6/101	192/12504	0.00459815	0.155806	0.141867	Virad01G0058300/Virad05G0081400/Virad08G0082800/Virad08G0281300/Virad08G0315900/Virad11G0164000	6
GO:0000712	resolution of meiotic recombination intermediates	2/101	13/12504	0.00475492	0.155806	0.141867	Virad01G0232200/Virad06G0126800	2
GO:0098813	nuclear chromosome segregation	5/101	136/12504	0.00486446	0.155806	0.141867	Virad01G0232200/Virad06G0126800/Virad08G0082800/Virad10G0101900/Virad10G0103600	5
GO:0097193	intrinsic apoptotic signaling pathway	2/101	14/12504	0.00551831	0.168282	0.153227	Virad03G0082200/Virad08G0082800	2
GO:0007059	chromosome segregation	5/101	143/12504	0.0060042	0.168282	0.153227	Virad01G0232200/Virad06G0126800/Virad08G0082800/Virad10G0101900/Virad10G0103600	5
GO:0034249	negative regulation of cellular amide metabolic process	4/101	90/12504	0.00602662	0.168282	0.153227	Virad01G0058300/Virad05G0081400/Virad08G0315900/Virad11G0164000	4
GO:0060548	negative regulation of cell death	4/101	94/12504	0.00701881	0.178221	0.162278	Virad03G0082200/Virad07G0216400/Virad08G0082800/Virad08G0281300	4
GO:0080135	regulation of cellular response to stress	4/101	94/12504	0.00701881	0.178221	0.162278	Virad03G0082200/Virad07G0216400/Virad08G0082800/Virad08G0420200	4
GO:0019439	aromatic compound catabolic process	7/101	277/12504	0.00711038	0.178221	0.162278	Virad01G0058300/Virad02G0187500/Virad05G0081400/Virad07G0161400/Virad08G0275100/Virad08G0315900/Virad11G0164000	7
GO:0071322	cellular response to carbohydrate stimulus	4/101	98/12504	0.00811353	0.192191	0.174997	Virad01G0093400/Virad07G0210100/Virad07G0224100/Virad08G0258200	4
GO:0001709	cell fate determination	2/101	17/12504	0.00811825	0.192191	0.174997	Virad01G0058300/Virad04G0086900	2
GO:1901361	organic cyclic compound catabolic process	7/101	291/12504	0.00920218	0.204514	0.186218	Virad01G0058300/Virad02G0187500/Virad05G0081400/Virad07G0161400/Virad08G0275100/Virad08G0315900/Virad11G0164000	7
GO:0046649	lymphocyte activation	2/101	19/12504	0.010101	0.21512	0.195875	Virad03G0082200/Virad08G0082800	2
GO:0033260	nuclear DNA replication	2/101	20/12504	0.0111647	0.21512	0.195875	Virad03G0074000/Virad03G0082200	2
GO:0071103	DNA conformation change	4/101	111/12504	0.0124276	0.21512	0.195875	Virad04G0193600/Virad06G0126800/Virad07G0191500/Virad11G0223900	4
GO:0031338	regulation of vesicle fusion	2/101	22/12504	0.0134326	0.21512	0.195875	Virad01G0141300/Virad10G0091500	2
GO:0071333	cellular response to glucose stimulus	2/101	22/12504	0.0134326	0.21512	0.195875	Virad07G0210100/Virad08G0258200	2
GO:2000035	regulation of stem cell division	2/101	22/12504	0.0134326	0.21512	0.195875	Virad01G0093400/Virad07G0224100	2
GO:0010648	negative regulation of cell communication	6/101	244/12504	0.0141158	0.2162	0.196859	Virad01G0093400/Virad03G0082200/Virad05G0081400/Virad06G0204000/Virad07G0224100/Virad08G0056500	6
GO:0023057	negative regulation of signaling	6/101	244/12504	0.0141158	0.2162	0.196859	Virad01G0093400/Virad03G0082200/Virad05G0081400/Virad06G0204000/Virad07G0224100/Virad08G0056500	6
GO:0017145	stem cell division	2/101	23/12504	0.0146352	0.2162	0.196859	Virad01G0093400/Virad07G0224100	2
GO:0098655	cation transmembrane transport	8/101	396/12504	0.0147372	0.2162	0.196859	Virad05G0143400/Virad06G0210500/Virad07G0210100/Virad08G0323400/Virad08G0335200/Virad10G0080400/Virad11G0000200/Virad11G0057300	8
GO:0001678	cellular glucose homeostasis	2/101	25/12504	0.0171737	0.226953	0.20665	Virad07G0210100/Virad08G0258200	2
GO:0045184	establishment of protein localization	9/101	490/12504	0.0174592	0.226953	0.20665	Virad01G0141300/Virad02G0119900/Virad02G0187500/Virad03G0149700/Virad08G0082800/Virad10G0045800/Virad10G0091500/Virad10G0098300/Virad11G0234300	9
GO:0018205	peptidyl-lysine modification	5/101	187/12504	0.0177144	0.226953	0.20665	Virad03G0084100/Virad08G0082800/Virad08G0275300/Virad09G0151000/Virad11G0204200	5
GO:0006812	cation transport	9/101	496/12504	0.0187429	0.237337	0.216105	Virad05G0143400/Virad06G0210500/Virad07G0210100/Virad08G0323400/Virad08G0335200/Virad10G0080400/Virad11G0000200/Virad11G0057300/Virad11G0164000	9
GO:0010608	posttranscriptional regulation of gene expression	6/101	264/12504	0.0200269	0.242326	0.220647	Virad01G0058300/Virad02G0187500/Virad05G0081400/Virad08G0056500/Virad08G0315900/Virad11G0164000	6
GO:0006611	protein export from nucleus	3/101	73/12504	0.0211615	0.252162	0.229603	Virad03G0149700/Virad10G0045800/Virad10G0098300	3
GO:0030307	positive regulation of cell growth	2/101	30/12504	0.0242613	0.281783	0.256575	Virad06G0204000/Virad10G0044400	2
GO:0001775	cell activation	2/101	31/12504	0.0257999	0.285935	0.260355	Virad03G0082200/Virad08G0082800	2
GO:0045787	positive regulation of cell cycle	3/101	79/12504	0.0259941	0.285935	0.260355	Virad04G0193600/Virad05G0081400/Virad07G0215200	3
GO:0051168	nuclear export	3/101	79/12504	0.0259941	0.285935	0.260355	Virad03G0149700/Virad10G0045800/Virad10G0098300	3
GO:0065004	protein-DNA complex assembly	3/101	80/12504	0.0268523	0.292422	0.266262	Virad03G0074000/Virad07G0191500/Virad11G0223900	3
GO:0050778	positive regulation of immune response	4/101	146/12504	0.0304922	0.306169	0.278779	Virad03G0082200/Virad07G0216400/Virad08G0082800/Virad08G0420200	4
GO:0007062	sister chromatid cohesion	2/101	35/12504	0.0323341	0.314405	0.286279	Virad10G0101900/Virad10G0103600	2
GO:0042593	glucose homeostasis	2/101	35/12504	0.0323341	0.314405	0.286279	Virad07G0210100/Virad08G0258200	2
GO:0031327	negative regulation of cellular biosynthetic process	8/101	460/12504	0.0325006	0.314405	0.286279	Virad01G0058300/Virad02G0153800/Virad04G0086900/Virad05G0081400/Virad07G0161400/Virad08G0315900/Virad10G0044400/Virad11G0164000	8
GO:0045944	positive regulation of transcription by RNA polymerase II	4/101	150/12504	0.0332016	0.314405	0.286279	Virad02G0187500/Virad06G0009600/Virad07G0215200/Virad08G0335800	4
GO:0045995	regulation of embryonic development	2/101	36/12504	0.0340591	0.317011	0.288652	Virad08G0082800/Virad10G0044400	2
GO:0061024	membrane organization	5/101	224/12504	0.035005	0.322598	0.293738	Virad01G0141300/Virad02G0119900/Virad08G0082800/Virad08G0323400/Virad10G0091500	5
GO:0061025	membrane fusion	3/101	89/12504	0.0352517	0.322598	0.293738	Virad01G0141300/Virad02G0119900/Virad10G0091500	3
GO:0009890	negative regulation of biosynthetic process	8/101	472/12504	0.0369953	0.327884	0.298552	Virad01G0058300/Virad02G0153800/Virad04G0086900/Virad05G0081400/Virad07G0161400/Virad08G0315900/Virad10G0044400/Virad11G0164000	8
GO:0042133	neurotransmitter metabolic process	2/101	38/12504	0.0376139	0.327884	0.298552	Virad02G0109300/Virad04G0222200	2
GO:0002684	positive regulation of immune system process	4/101	157/12504	0.0382728	0.327884	0.298552	Virad03G0082200/Virad07G0216400/Virad08G0082800/Virad08G0420200	4
GO:0060627	regulation of vesicle-mediated transport	3/101	92/12504	0.0383193	0.327884	0.298552	Virad01G0141300/Virad09G0019100/Virad10G0091500	3
GO:1901987	regulation of cell cycle phase transition	3/101	92/12504	0.0383193	0.327884	0.298552	Virad03G0074000/Virad03G0082200/Virad05G0081400	3
GO:0031570	DNA integrity checkpoint signaling	2/101	39/12504	0.0394424	0.327884	0.298552	Virad03G0074000/Virad05G0081400	2
GO:2000069	regulation of post-embryonic root development	2/101	39/12504	0.0394424	0.327884	0.298552	Virad01G0093400/Virad07G0224100	2
GO:0071824	protein-DNA complex subunit organization	3/101	98/12504	0.0448493	0.351473	0.320031	Virad03G0074000/Virad07G0191500/Virad11G0223900	3
GO:0031497	chromatin assembly	2/101	42/12504	0.0451248	0.351473	0.320031	Virad04G0193600/Virad11G0223900	2
GO:0042391	regulation of membrane potential	2/101	42/12504	0.0451248	0.351473	0.320031	Virad05G0143400/Virad08G0323400	2
GO:0044282	small molecule catabolic process	4/101	166/12504	0.0454125	0.351473	0.320031	Virad01G0100500/Virad04G0222200/Virad09G0094900/Virad09G0122600	4
GO:0043549	regulation of kinase activity	3/101	99/12504	0.0459882	0.352684	0.321133	Virad03G0074000/Virad07G0215200/Virad08G0281300	3
GO:0019827	stem cell population maintenance	3/101	101/12504	0.0483089	0.362816	0.330359	Virad04G0086900/Virad05G0081400/Virad10G0021700	3
GO:0098727	maintenance of cell number	3/101	101/12504	0.0483089	0.362816	0.330359	Virad04G0086900/Virad05G0081400/Virad10G0021700	3
GO:0048509	regulation of meristem development	4/101	170/12504	0.0488094	0.363523	0.331002	Virad01G0093400/Virad07G0224100/Virad10G0021700/Virad10G0044400	4
GO:0009646	response to absence of light	2/101	45/12504	0.0510889	0.368449	0.335488	Virad06G0210500/Virad09G0122600	2
GO:0048585	negative regulation of response to stimulus	7/101	418/12504	0.0523165	0.37237	0.339058	Virad01G0093400/Virad03G0082200/Virad05G0081400/Virad06G0204000/Virad07G0216400/Virad07G0224100/Virad08G0056500	7
GO:0001666	response to hypoxia	3/101	108/12504	0.0568742	0.385788	0.351275	Virad01G0093400/Virad07G0224100/Virad10G0044400	3
GO:0045927	positive regulation of growth	2/101	48/12504	0.0573183	0.385788	0.351275	Virad06G0204000/Virad10G0044400	2
GO:0051028	mRNA transport	2/101	48/12504	0.0573183	0.385788	0.351275	Virad03G0149700/Virad10G0098300	2
GO:0046890	regulation of lipid biosynthetic process	2/101	49/12504	0.059451	0.391066	0.356082	Virad05G0143400/Virad07G0161400	2
GO:0009624	response to nematode	3/101	112/12504	0.0620712	0.391066	0.356082	Virad06G0119500/Virad06G0210500/Virad10G0044400	3
GO:0001505	regulation of neurotransmitter levels	2/101	53/12504	0.0682472	0.391066	0.356082	Virad02G0109300/Virad04G0222200	2
GO:0071248	cellular response to metal ion	3/101	117/12504	0.0688676	0.391066	0.356082	Virad01G0093400/Virad07G0224100/Virad08G0335800	3
GO:0010214	seed coat development	2/101	55/12504	0.0727969	0.391066	0.356082	Virad04G0193600/Virad10G0044400	2
GO:0010558	negative regulation of macromolecule biosynthetic process	7/101	453/12504	0.0737258	0.391066	0.356082	Virad01G0058300/Virad02G0153800/Virad04G0086900/Virad05G0081400/Virad08G0315900/Virad10G0044400/Virad11G0164000	7
GO:0044770	cell cycle phase transition	3/101	123/12504	0.0774493	0.391066	0.356082	Virad03G0074000/Virad03G0082200/Virad05G0081400	3
GO:0006596	polyamine biosynthetic process	1/101	10/12504	0.0779275	0.391066	0.356082	Virad09G0094900	1
GO:0010076	maintenance of floral meristem identity	1/101	10/12504	0.0779275	0.391066	0.356082	Virad04G0086900	1
GO:0015700	arsenite transport	1/101	10/12504	0.0779275	0.391066	0.356082	Virad11G0057300	1
GO:0016123	xanthophyll biosynthetic process	1/101	10/12504	0.0779275	0.391066	0.356082	Virad07G0161400	1
GO:0031297	replication fork processing	1/101	10/12504	0.0779275	0.391066	0.356082	Virad01G0232200	1
GO:0035864	response to potassium ion	1/101	10/12504	0.0779275	0.391066	0.356082	Virad11G0164000	1
GO:0071168	protein localization to chromatin	1/101	10/12504	0.0779275	0.391066	0.356082	Virad03G0074000	1
GO:0071217	cellular response to external biotic stimulus	1/101	10/12504	0.0779275	0.391066	0.356082	Virad10G0044400	1
GO:1902288	regulation of defense response to oomycetes	1/101	10/12504	0.0779275	0.391066	0.356082	Virad08G0420200	1
GO:0051338	regulation of transferase activity	3/101	127/12504	0.0834197	0.391066	0.356082	Virad03G0074000/Virad07G0215200/Virad08G0281300	3
GO:0001824	blastocyst development	1/101	11/12504	0.0853815	0.391066	0.356082	Virad05G0081400	1
GO:0002793	positive regulation of peptide secretion	1/101	11/12504	0.0853815	0.391066	0.356082	Virad02G0187500	1
GO:0007029	endoplasmic reticulum organization	1/101	11/12504	0.0853815	0.391066	0.356082	Virad08G0082800	1
GO:0009877	nodulation	1/101	11/12504	0.0853815	0.391066	0.356082	Virad10G0080400	1
GO:0010272	response to silver ion	1/101	11/12504	0.0853815	0.391066	0.356082	Virad10G0044400	1
GO:0015757	galactose transmembrane transport	1/101	11/12504	0.0853815	0.391066	0.356082	Virad07G0210100	1
GO:0015977	carbon fixation	1/101	11/12504	0.0853815	0.391066	0.356082	Virad05G0064800	1
GO:0042744	hydrogen peroxide catabolic process	1/101	11/12504	0.0853815	0.391066	0.356082	Virad06G0187000	1
GO:0050714	positive regulation of protein secretion	1/101	11/12504	0.0853815	0.391066	0.356082	Virad02G0187500	1
GO:0062014	negative regulation of small molecule metabolic process	1/101	11/12504	0.0853815	0.391066	0.356082	Virad07G0161400	1
GO:0071712	ER-associated misfolded protein catabolic process	1/101	11/12504	0.0853815	0.391066	0.356082	Virad08G0082800	1
GO:0043331	response to dsRNA	2/101	61/12504	0.0870014	0.391066	0.356082	Virad02G0187500/Virad08G0056500	2
GO:0071241	cellular response to inorganic substance	3/101	133/12504	0.0927338	0.391066	0.356082	Virad01G0093400/Virad07G0224100/Virad08G0335800	3
GO:0001701	in utero embryonic development	1/101	12/12504	0.0927757	0.391066	0.356082	Virad05G0081400	1
GO:0030323	respiratory tube development	1/101	12/12504	0.0927757	0.391066	0.356082	Virad08G0082800	1
GO:0030324	lung development	1/101	12/12504	0.0927757	0.391066	0.356082	Virad08G0082800	1
GO:0051205	protein insertion into membrane	1/101	12/12504	0.0927757	0.391066	0.356082	Virad08G0082800	1
GO:0060541	respiratory system development	1/101	12/12504	0.0927757	0.391066	0.356082	Virad08G0082800	1
GO:0016458	gene silencing	4/101	214/12504	0.0950276	0.391066	0.356082	Virad04G0193600/Virad08G0056500/Virad08G0420200/Virad11G0164000	4
GO:0006090	pyruvate metabolic process	2/101	65/12504	0.0968934	0.391066	0.356082	Virad07G0161400/Virad08G0275100	2
GO:0071166	ribonucleoprotein complex localization	2/101	65/12504	0.0968934	0.391066	0.356082	Virad03G0149700/Virad10G0098300	2
GO:0033043	regulation of organelle organization	5/101	303/12504	0.0986151	0.391066	0.356082	Virad01G0141300/Virad02G0153800/Virad02G0187500/Virad08G0420200/Virad10G0091500	5
GO:0002200	somatic diversification of immune receptors	1/101	13/12504	0.100111	0.391066	0.356082	Virad03G0082200	1
GO:0002377	immunoglobulin production	1/101	13/12504	0.100111	0.391066	0.356082	Virad03G0082200	1
GO:0002440	production of molecular mediator of immune response	1/101	13/12504	0.100111	0.391066	0.356082	Virad03G0082200	1
GO:0016445	somatic diversification of immunoglobulins	1/101	13/12504	0.100111	0.391066	0.356082	Virad03G0082200	1
GO:0017001	antibiotic catabolic process	1/101	13/12504	0.100111	0.391066	0.356082	Virad06G0187000	1
GO:0019288	isopentenyl diphosphate biosynthetic process, methylerythritol 4-phosphate pathway	1/101	13/12504	0.100111	0.391066	0.356082	Virad07G0161400	1
GO:0030497	fatty acid elongation	1/101	13/12504	0.100111	0.391066	0.356082	Virad08G0269300	1
GO:0051047	positive regulation of secretion	1/101	13/12504	0.100111	0.391066	0.356082	Virad02G0187500	1
GO:0061647	histone H3-K9 modification	1/101	13/12504	0.100111	0.391066	0.356082	Virad08G0275300	1
GO:1903532	positive regulation of secretion by cell	1/101	13/12504	0.100111	0.391066	0.356082	Virad02G0187500	1
GO:0048507	meristem development	6/101	399/12504	0.103846	0.391066	0.356082	Virad01G0093400/Virad04G0086900/Virad07G0224100/Virad10G0021700/Virad10G0044400/Virad10G0145500	6
GO:0006779	porphyrin-containing compound biosynthetic process	2/101	68/12504	0.104512	0.391066	0.356082	Virad06G0186500/Virad07G0161400	2
GO:0010074	maintenance of meristem identity	2/101	68/12504	0.104512	0.391066	0.356082	Virad04G0086900/Virad10G0021700	2
GO:0043085	positive regulation of catalytic activity	4/101	222/12504	0.105084	0.391066	0.356082	Virad03G0074000/Virad05G0087400/Virad07G0215200/Virad10G0091500	4
GO:0033014	tetrapyrrole biosynthetic process	2/101	69/12504	0.107087	0.391066	0.356082	Virad06G0186500/Virad07G0161400	2
GO:0010499	proteasomal ubiquitin-independent protein catabolic process	1/101	14/12504	0.107387	0.391066	0.356082	Virad05G0087400	1
GO:0042304	regulation of fatty acid biosynthetic process	1/101	14/12504	0.107387	0.391066	0.356082	Virad05G0143400	1
GO:1902182	shoot apical meristem development	1/101	14/12504	0.107387	0.391066	0.356082	Virad10G0044400	1
GO:2000034	regulation of seed maturation	1/101	14/12504	0.107387	0.391066	0.356082	Virad10G0021700	1
GO:0016114	terpenoid biosynthetic process	3/101	143/12504	0.10916	0.391066	0.356082	Virad01G0093400/Virad07G0161400/Virad07G0224100	3
GO:0032787	monocarboxylic acid metabolic process	7/101	500/12504	0.109611	0.391066	0.356082	Virad01G0100500/Virad02G0109300/Virad04G0222200/Virad05G0143400/Virad07G0161400/Virad08G0269300/Virad08G0275100	7
GO:0032259	methylation	5/101	317/12504	0.113661	0.391066	0.356082	Virad03G0084100/Virad08G0275300/Virad08G0315900/Virad08G0408800/Virad08G0420200	5
GO:0002696	positive regulation of leukocyte activation	1/101	15/12504	0.114605	0.391066	0.356082	Virad03G0082200	1
GO:0010267	production of ta-siRNAs involved in RNA interference	1/101	15/12504	0.114605	0.391066	0.356082	Virad08G0056500	1
GO:0010363	regulation of plant-type hypersensitive response	1/101	15/12504	0.114605	0.391066	0.356082	Virad07G0216400	1
GO:0016122	xanthophyll metabolic process	1/101	15/12504	0.114605	0.391066	0.356082	Virad07G0161400	1
GO:0030518	intracellular steroid hormone receptor signaling pathway	1/101	15/12504	0.114605	0.391066	0.356082	Virad05G0081400	1
GO:0031571	mitotic G1 DNA damage checkpoint signaling	1/101	15/12504	0.114605	0.391066	0.356082	Virad05G0081400	1
GO:0044819	mitotic G1/S transition checkpoint signaling	1/101	15/12504	0.114605	0.391066	0.356082	Virad05G0081400	1
GO:0046685	response to arsenic-containing substance	1/101	15/12504	0.114605	0.391066	0.356082	Virad11G0057300	1
GO:0048768	root hair cell tip growth	1/101	15/12504	0.114605	0.391066	0.356082	Virad06G0204000	1
GO:0051251	positive regulation of lymphocyte activation	1/101	15/12504	0.114605	0.391066	0.356082	Virad03G0082200	1
GO:0080001	mucilage extrusion from seed coat	1/101	15/12504	0.114605	0.391066	0.356082	Virad10G0044400	1
GO:1901684	arsenate ion transmembrane transport	1/101	15/12504	0.114605	0.391066	0.356082	Virad11G0057300	1
GO:2000134	negative regulation of G1/S transition of mitotic cell cycle	1/101	15/12504	0.114605	0.391066	0.356082	Virad05G0081400	1
GO:0051236	establishment of RNA localization	2/101	72/12504	0.114914	0.391066	0.356082	Virad03G0149700/Virad10G0098300	2
GO:0031503	protein-containing complex localization	2/101	73/12504	0.117555	0.39837	0.362733	Virad03G0149700/Virad10G0098300	2
GO:0000280	nuclear division	4/101	234/12504	0.121039	0.39837	0.362733	Virad01G0232200/Virad05G0137100/Virad06G0126800/Virad08G0082800	4
GO:0006595	polyamine metabolic process	1/101	16/12504	0.121766	0.39837	0.362733	Virad09G0094900	1
GO:0007097	nuclear migration	1/101	16/12504	0.121766	0.39837	0.362733	Virad08G0273700	1
GO:0051647	nucleus localization	1/101	16/12504	0.121766	0.39837	0.362733	Virad08G0273700	1
GO:0042446	hormone biosynthetic process	4/101	236/12504	0.123796	0.39837	0.362733	Virad01G0093400/Virad02G0031500/Virad05G0143400/Virad07G0224100	4
GO:0040034	regulation of development, heterochronic	2/101	77/12504	0.128268	0.39837	0.362733	Virad01G0093400/Virad07G0224100	2
GO:0002443	leukocyte mediated immunity	1/101	17/12504	0.128868	0.39837	0.362733	Virad03G0082200	1
GO:0032481	positive regulation of type I interferon production	1/101	17/12504	0.128868	0.39837	0.362733	Virad02G0187500	1
GO:0042168	heme metabolic process	1/101	17/12504	0.128868	0.39837	0.362733	Virad06G0186500	1
GO:0007033	vacuole organization	2/101	79/12504	0.133708	0.39837	0.362733	Virad01G0141300/Virad08G0221300	2
GO:0002263	cell activation involved in immune response	1/101	18/12504	0.135915	0.39837	0.362733	Virad03G0082200	1
GO:0002366	leukocyte activation involved in immune response	1/101	18/12504	0.135915	0.39837	0.362733	Virad03G0082200	1
GO:0006863	purine nucleobase transport	1/101	18/12504	0.135915	0.39837	0.362733	Virad11G0000200	1
GO:0010411	xyloglucan metabolic process	1/101	18/12504	0.135915	0.39837	0.362733	Virad02G0138700	1
GO:0010496	intercellular transport	1/101	18/12504	0.135915	0.39837	0.362733	Virad07G0269500	1
GO:0046490	isopentenyl diphosphate metabolic process	1/101	18/12504	0.135915	0.39837	0.362733	Virad07G0161400	1
GO:0046898	response to cycloheximide	1/101	18/12504	0.135915	0.39837	0.362733	Virad10G0044400	1
GO:0071218	cellular response to misfolded protein	1/101	18/12504	0.135915	0.39837	0.362733	Virad08G0082800	1
GO:1904823	purine nucleobase transmembrane transport	1/101	18/12504	0.135915	0.39837	0.362733	Virad11G0000200	1
GO:0060992	response to fungicide	1/101	19/12504	0.142904	0.403222	0.36715	Virad10G0044400	1
GO:0071369	cellular response to ethylene stimulus	3/101	162/12504	0.143144	0.403222	0.36715	Virad01G0093400/Virad06G0204000/Virad07G0224100	3
GO:0010044	response to aluminum ion	1/101	20/12504	0.149838	0.403222	0.36715	Virad08G0335800	1
GO:0046340	diacylglycerol catabolic process	1/101	20/12504	0.149838	0.403222	0.36715	Virad02G0109300	1
GO:0098739	import across plasma membrane	1/101	20/12504	0.149838	0.403222	0.36715	Virad11G0000200	1
GO:0010565	regulation of cellular ketone metabolic process	2/101	85/12504	0.150329	0.403222	0.36715	Virad05G0143400/Virad07G0161400	2
GO:0016036	cellular response to phosphate starvation	2/101	87/12504	0.155959	0.409265	0.372653	Virad06G0204000/Virad07G0161400	2
GO:0009904	chloroplast accumulation movement	1/101	21/12504	0.156716	0.409265	0.372653	Virad08G0273700	1
GO:0048639	positive regulation of developmental growth	1/101	21/12504	0.156716	0.409265	0.372653	Virad10G0044400	1
GO:0050826	response to freezing	1/101	21/12504	0.156716	0.409265	0.372653	Virad08G0335800	1
GO:0009070	serine family amino acid biosynthetic process	1/101	22/12504	0.163539	0.415137	0.377999	Virad08G0269000	1
GO:0019882	antigen processing and presentation	1/101	22/12504	0.163539	0.415137	0.377999	Virad08G0082800	1
GO:0032606	type I interferon production	1/101	22/12504	0.163539	0.415137	0.377999	Virad02G0187500	1
GO:0048002	antigen processing and presentation of peptide antigen	1/101	22/12504	0.163539	0.415137	0.377999	Virad08G0082800	1
GO:0000045	autophagosome assembly	1/101	23/12504	0.170307	0.416775	0.37949	Virad08G0221300	1
GO:0010483	pollen tube reception	1/101	23/12504	0.170307	0.416775	0.37949	Virad04G0213500	1
GO:0051788	response to misfolded protein	1/101	23/12504	0.170307	0.416775	0.37949	Virad08G0082800	1
GO:0006915	apoptotic process	2/101	94/12504	0.175963	0.41817	0.380761	Virad03G0082200/Virad08G0082800	2
GO:0043254	regulation of protein-containing complex assembly	2/101	94/12504	0.175963	0.41817	0.380761	Virad01G0141300/Virad07G0191500	2
GO:0034308	primary alcohol metabolic process	1/101	24/12504	0.177021	0.41817	0.380761	Virad08G0323400	1
GO:1901659	glycosyl compound biosynthetic process	2/101	96/12504	0.181753	0.427413	0.389177	Virad08G0006500/Virad10G0060100	2
GO:0030048	actin filament-based movement	1/101	25/12504	0.183682	0.427413	0.389177	Virad08G0273700	1
GO:0043903	regulation of biological process involved in symbiotic interaction	1/101	26/12504	0.190289	0.42897	0.390595	Virad07G0216400	1
GO:0046339	diacylglycerol metabolic process	1/101	26/12504	0.190289	0.42897	0.390595	Virad02G0109300	1
GO:1902074	response to salt	1/101	26/12504	0.190289	0.42897	0.390595	Virad10G0044400	1
GO:1905428	regulation of plant organ formation	1/101	26/12504	0.190289	0.42897	0.390595	Virad06G0210500	1
GO:0010039	response to iron ion	2/101	99/12504	0.190491	0.42897	0.390595	Virad01G0093400/Virad07G0224100	2
GO:0007283	spermatogenesis	1/101	27/12504	0.196843	0.432878	0.394153	Virad08G0082800	1
GO:0019747	regulation of isoprenoid metabolic process	1/101	27/12504	0.196843	0.432878	0.394153	Virad07G0161400	1
GO:0071496	cellular response to external stimulus	4/101	284/12504	0.19716	0.432878	0.394153	Virad06G0204000/Virad07G0161400/Virad09G0122600/Virad10G0044400	4
GO:0048284	organelle fusion	2/101	102/12504	0.199285	0.435034	0.396116	Virad01G0141300/Virad10G0091500	2
GO:0010082	regulation of root meristem growth	1/101	28/12504	0.203344	0.437632	0.398482	Virad10G0021700	1
GO:0042594	response to starvation	3/101	193/12504	0.204723	0.43973	0.400392	Virad06G0204000/Virad07G0161400/Virad09G0122600	3
GO:0010675	regulation of cellular carbohydrate metabolic process	1/101	29/12504	0.209794	0.443375	0.403711	Virad07G0161400	1
GO:0016132	brassinosteroid biosynthetic process	1/101	29/12504	0.209794	0.443375	0.403711	Virad02G0031500	1
GO:0019682	glyceraldehyde-3-phosphate metabolic process	1/101	29/12504	0.209794	0.443375	0.403711	Virad07G0161400	1
GO:0010015	root morphogenesis	4/101	292/12504	0.21052	0.443375	0.403711	Virad06G0204000/Virad06G0210500/Virad08G0275300/Virad10G0021700	4
GO:0006349	regulation of gene expression by genetic imprinting	1/101	30/12504	0.216191	0.443375	0.403711	Virad04G0193600	1
GO:0050821	protein stabilization	1/101	30/12504	0.216191	0.443375	0.403711	Virad08G0082800	1
GO:0060322	head development	1/101	30/12504	0.216191	0.443375	0.403711	Virad08G0082800	1
GO:0071514	genetic imprinting	1/101	30/12504	0.216191	0.443375	0.403711	Virad04G0193600	1
GO:0051348	negative regulation of transferase activity	1/101	31/12504	0.222538	0.448784	0.408636	Virad08G0281300	1
GO:0097164	ammonium ion metabolic process	1/101	31/12504	0.222538	0.448784	0.408636	Virad09G0094900	1
GO:0009956	radial pattern formation	1/101	32/12504	0.228833	0.452417	0.411944	Virad07G0269500	1
GO:0071216	cellular response to biotic stimulus	1/101	32/12504	0.228833	0.452417	0.411944	Virad10G0044400	1
GO:0071695	anatomical structure maturation	3/101	208/12504	0.236454	0.464799	0.423218	Virad06G0204000/Virad08G0275300/Virad10G0021700	3
GO:0009944	polarity specification of adaxial/abaxial axis	1/101	34/12504	0.241273	0.468354	0.426455	Virad10G0044400	1
GO:0009556	microsporogenesis	1/101	35/12504	0.247418	0.468427	0.426522	Virad06G0106700	1
GO:0010026	trichome differentiation	2/101	119/12504	0.24983	0.468427	0.426522	Virad04G0193600/Virad08G0275300	2
GO:0016050	vesicle organization	2/101	119/12504	0.24983	0.468427	0.426522	Virad01G0141300/Virad10G0091500	2
GO:0098657	import into cell	2/101	120/12504	0.252825	0.468427	0.426522	Virad09G0019100/Virad11G0000200	2
GO:0006096	glycolytic process	1/101	36/12504	0.253514	0.468427	0.426522	Virad08G0275100	1
GO:0006757	ATP generation from ADP	1/101	36/12504	0.253514	0.468427	0.426522	Virad08G0275100	1
GO:0042180	cellular ketone metabolic process	2/101	122/12504	0.258819	0.47032	0.428246	Virad05G0143400/Virad07G0161400	2
GO:0046835	carbohydrate phosphorylation	1/101	37/12504	0.259561	0.47032	0.428246	Virad08G0275100	1
GO:0044272	sulfur compound biosynthetic process	2/101	124/12504	0.264815	0.47177	0.429565	Virad08G0323400/Virad10G0060100	2
GO:0002790	peptide secretion	1/101	38/12504	0.26556	0.47177	0.429565	Virad02G0187500	1
GO:0010027	thylakoid membrane organization	1/101	38/12504	0.26556	0.47177	0.429565	Virad08G0323400	1
GO:0071692	protein localization to extracellular region	1/101	38/12504	0.26556	0.47177	0.429565	Virad02G0187500	1
GO:1904951	positive regulation of establishment of protein localization	1/101	38/12504	0.26556	0.47177	0.429565	Virad02G0187500	1
GO:0010449	root meristem growth	1/101	39/12504	0.27151	0.476127	0.433533	Virad10G0021700	1
GO:0019359	nicotinamide nucleotide biosynthetic process	1/101	39/12504	0.27151	0.476127	0.433533	Virad08G0275100	1
GO:0090329	regulation of DNA-dependent DNA replication	1/101	39/12504	0.27151	0.476127	0.433533	Virad03G0074000	1
GO:0048469	cell maturation	2/101	128/12504	0.276808	0.480291	0.437324	Virad06G0204000/Virad08G0275300	2
GO:0006165	nucleoside diphosphate phosphorylation	1/101	41/12504	0.283268	0.484269	0.440947	Virad08G0275100	1
GO:0010191	mucilage metabolic process	1/101	41/12504	0.283268	0.484269	0.440947	Virad10G0044400	1
GO:0002833	positive regulation of response to biotic stimulus	2/101	132/12504	0.288792	0.487314	0.443719	Virad07G0216400/Virad08G0420200	2
GO:0042364	water-soluble vitamin biosynthetic process	1/101	43/12504	0.294839	0.488213	0.444537	Virad08G0323400	1
GO:0021700	developmental maturation	3/101	236/12504	0.297596	0.49029	0.446429	Virad06G0204000/Virad08G0275300/Virad10G0021700	3
GO:0044703	multi-organism reproductive process	3/101	236/12504	0.297596	0.49029	0.446429	Virad04G0213500/Virad06G0106700/Virad08G0082800	3
GO:0006855	xenobiotic transmembrane transport	2/101	136/12504	0.300756	0.490304	0.446442	Virad06G0210500/Virad11G0000200	2
GO:0042908	xenobiotic transport	2/101	136/12504	0.300756	0.490304	0.446442	Virad06G0210500/Virad11G0000200	2
GO:0031349	positive regulation of defense response	2/101	137/12504	0.303742	0.492934	0.448836	Virad07G0216400/Virad08G0420200	2
GO:0009166	nucleotide catabolic process	1/101	45/12504	0.306224	0.492934	0.448836	Virad08G0275100	1
GO:0006767	water-soluble vitamin metabolic process	1/101	46/12504	0.311848	0.500151	0.455408	Virad08G0323400	1
GO:0046939	nucleotide phosphorylation	1/101	47/12504	0.317427	0.502584	0.457623	Virad08G0275100	1
GO:0046148	pigment biosynthetic process	2/101	143/12504	0.321611	0.506779	0.461443	Virad06G0186500/Virad07G0161400	2
GO:0046885	regulation of hormone biosynthetic process	1/101	48/12504	0.322961	0.506779	0.461443	Virad05G0143400	1
GO:0016131	brassinosteroid metabolic process	1/101	49/12504	0.328451	0.510247	0.464601	Virad02G0031500	1
GO:0000911	cytokinesis by cell plate formation	1/101	50/12504	0.333897	0.512132	0.466317	Virad08G0273700	1
GO:0002237	response to molecule of bacterial origin	1/101	50/12504	0.333897	0.512132	0.466317	Virad07G0216400	1
GO:0008284	positive regulation of cell population proliferation	1/101	50/12504	0.333897	0.512132	0.466317	Virad03G0082200	1
GO:0009767	photosynthetic electron transport chain	1/101	50/12504	0.333897	0.512132	0.466317	Virad08G0335200	1
GO:0030004	cellular monovalent inorganic cation homeostasis	1/101	53/12504	0.349973	0.520179	0.473644	Virad07G0106200	1
GO:0042254	ribosome biogenesis	3/101	262/12504	0.355192	0.523495	0.476663	Virad05G0076900/Virad06G0112200/Virad08G0315900	3
GO:1902410	mitotic cytokinetic process	1/101	54/12504	0.355246	0.523495	0.476663	Virad08G0273700	1
GO:0006081	cellular aldehyde metabolic process	1/101	55/12504	0.360476	0.528343	0.481078	Virad07G0161400	1
GO:0060249	anatomical structure homeostasis	1/101	55/12504	0.360476	0.528343	0.481078	Virad10G0311600	1
GO:0009932	cell tip growth	2/101	158/12504	0.36574	0.533187	0.485488	Virad06G0204000/Virad07G0209600	2
GO:0071359	cellular response to dsRNA	1/101	57/12504	0.370812	0.537284	0.489219	Virad08G0056500	1
GO:0051510	regulation of unidimensional cell growth	1/101	58/12504	0.375917	0.537284	0.489219	Virad10G0044400	1
GO:0051703	biological process involved in intraspecies interaction between organisms	1/101	58/12504	0.375917	0.537284	0.489219	Virad04G0213500	1
GO:0006412	translation	4/101	393/12504	0.392521	0.550135	0.500921	Virad01G0058300/Virad05G0081400/Virad08G0315900/Virad11G0164000	4
GO:0044087	regulation of cellular component biogenesis	2/101	168/12504	0.394567	0.550664	0.501402	Virad01G0141300/Virad07G0191500	2
GO:0016144	S-glycoside biosynthetic process	1/101	63/12504	0.400836	0.552545	0.503114	Virad10G0060100	1
GO:0019758	glycosinolate biosynthetic process	1/101	63/12504	0.400836	0.552545	0.503114	Virad10G0060100	1
GO:0019761	glucosinolate biosynthetic process	1/101	63/12504	0.400836	0.552545	0.503114	Virad10G0060100	1
GO:0043934	sporulation	1/101	64/12504	0.4057	0.555034	0.505381	Virad06G0106700	1
GO:0120251	hydrocarbon biosynthetic process	1/101	67/12504	0.420059	0.561971	0.511698	Virad07G0161400	1
GO:0010150	leaf senescence	2/101	180/12504	0.428368	0.568893	0.518	Virad04G0207500/Virad08G0221300	2
GO:0009723	response to ethylene	3/101	296/12504	0.429531	0.569744	0.518775	Virad01G0093400/Virad06G0204000/Virad07G0224100	3
GO:0090407	organophosphate biosynthetic process	3/101	298/12504	0.433825	0.572979	0.521721	Virad07G0161400/Virad08G0275100/Virad08G0323400	3
GO:0010393	galacturonan metabolic process	1/101	70/12504	0.434075	0.572979	0.521721	Virad10G0044400	1
GO:0010118	stomatal movement	2/101	184/12504	0.439419	0.575846	0.524331	Virad05G0143400/Virad07G0106200	2
GO:0009626	plant-type hypersensitive response	1/101	74/12504	0.452242	0.582141	0.530063	Virad07G0216400	1
GO:0034050	programmed cell death induced by symbiont	1/101	74/12504	0.452242	0.582141	0.530063	Virad07G0216400	1
GO:0061919	process utilizing autophagic mechanism	1/101	74/12504	0.452242	0.582141	0.530063	Virad08G0221300	1
GO:0046034	ATP metabolic process	1/101	75/12504	0.456693	0.586484	0.534018	Virad08G0275100	1
GO:0010224	response to UV-B	1/101	77/12504	0.465487	0.594274	0.541111	Virad05G0074100	1
GO:0051702	biological process involved in interaction with symbiont	1/101	79/12504	0.474141	0.598096	0.544591	Virad07G0216400	1
GO:1901568	fatty acid derivative metabolic process	1/101	79/12504	0.474141	0.598096	0.544591	Virad02G0109300	1
GO:0044403	biological process involved in symbiotic interaction	2/101	197/12504	0.474523	0.598096	0.544591	Virad07G0216400/Virad10G0080400	2
GO:0090558	plant epidermis development	3/101	318/12504	0.476079	0.599364	0.545746	Virad04G0193600/Virad06G0204000/Virad08G0275300	3
GO:0046686	response to cadmium ion	3/101	320/12504	0.480229	0.602499	0.5486	Virad05G0064800/Virad10G0060100/Virad11G0198500	3
GO:1901657	glycosyl compound metabolic process	2/101	200/12504	0.482437	0.603458	0.549473	Virad08G0006500/Virad10G0060100	2
GO:0008283	cell population proliferation	2/101	203/12504	0.49028	0.610429	0.555821	Virad03G0082200/Virad04G0193600	2
GO:0048831	regulation of shoot system development	3/101	325/12504	0.490537	0.610429	0.555821	Virad04G0193600/Virad10G0021700/Virad10G0044400	3
GO:0006486	protein glycosylation	1/101	84/12504	0.495172	0.611386	0.556692	Virad04G0213500	1
GO:0043413	macromolecule glycosylation	1/101	84/12504	0.495172	0.611386	0.556692	Virad04G0213500	1
GO:0009640	photomorphogenesis	1/101	85/12504	0.499278	0.61229	0.557515	Virad10G0021700	1
GO:0120252	hydrocarbon metabolic process	1/101	87/12504	0.507389	0.618754	0.563401	Virad07G0161400	1
GO:0009788	negative regulation of abscisic acid-activated signaling pathway	1/101	91/12504	0.523224	0.624771	0.56888	Virad08G0056500	1
GO:0048545	response to steroid hormone	1/101	91/12504	0.523224	0.624771	0.56888	Virad05G0081400	1
GO:1901420	negative regulation of response to alcohol	1/101	91/12504	0.523224	0.624771	0.56888	Virad08G0056500	1
GO:1905958	negative regulation of cellular response to alcohol	1/101	91/12504	0.523224	0.624771	0.56888	Virad08G0056500	1
GO:0007568	aging	2/101	217/12504	0.525889	0.627265	0.57115	Virad04G0207500/Virad08G0221300	2
GO:0006518	peptide metabolic process	4/101	469/12504	0.527851	0.628916	0.572654	Virad01G0058300/Virad05G0081400/Virad08G0315900/Virad11G0164000	4
GO:0051240	positive regulation of multicellular organismal process	2/101	221/12504	0.535756	0.635554	0.578697	Virad02G0187500/Virad03G0082200	2
GO:1901698	response to nitrogen compound	4/101	475/12504	0.537973	0.637486	0.580457	Virad02G0187500/Virad08G0056500/Virad08G0082800/Virad10G0044400	4
GO:0051668	localization within membrane	1/101	101/12504	0.560641	0.657907	0.599051	Virad08G0082800	1
GO:0051094	positive regulation of developmental process	2/101	232/12504	0.562168	0.658199	0.599317	Virad03G0082200/Virad10G0044400	2
GO:0070085	glycosylation	1/101	102/12504	0.564219	0.658199	0.599317	Virad04G0213500	1
GO:0098869	cellular oxidant detoxification	1/101	103/12504	0.567768	0.659871	0.600839	Virad06G0187000	1
GO:0044706	multi-multicellular organism process	2/101	236/12504	0.571507	0.662097	0.602866	Virad04G0213500/Virad06G0204000	2
GO:0009308	amine metabolic process	1/101	106/12504	0.578244	0.6686	0.608788	Virad09G0094900	1
GO:0009845	seed germination	2/101	245/12504	0.591995	0.680045	0.619209	Virad05G0143400/Virad10G0044400	2
GO:0010119	regulation of stomatal movement	1/101	112/12504	0.598447	0.68338	0.622245	Virad05G0143400	1
GO:0120254	olefinic compound metabolic process	1/101	113/12504	0.60172	0.68615	0.624768	Virad02G0109300	1
GO:0007018	microtubule-based movement	1/101	116/12504	0.611381	0.689228	0.62757	Virad08G0273700	1
GO:0016143	S-glycoside metabolic process	1/101	116/12504	0.611381	0.689228	0.62757	Virad10G0060100	1
GO:0009860	pollen tube growth	1/101	125/12504	0.638993	0.710065	0.646543	Virad06G0204000	1
GO:2000241	regulation of reproductive process	3/101	414/12504	0.654874	0.721819	0.657246	Virad04G0193600/Virad10G0021700/Virad10G0044400	3
GO:0046903	secretion	1/101	132/12504	0.659118	0.725763	0.660837	Virad02G0187500	1
GO:0030029	actin filament-based process	1/101	133/12504	0.661901	0.728091	0.662956	Virad08G0273700	1
GO:0016311	dephosphorylation	2/101	282/12504	0.668602	0.73324	0.667645	Virad01G0029400/Virad07G0289900	2
GO:0034599	cellular response to oxidative stress	1/101	140/12504	0.680761	0.741348	0.675028	Virad06G0187000	1
GO:1901699	cellular response to nitrogen compound	1/101	148/12504	0.701042	0.756625	0.688938	Virad08G0056500	1
GO:0016052	carbohydrate catabolic process	1/101	150/12504	0.70591	0.75887	0.690982	Virad08G0275100	1
GO:0000902	cell morphogenesis	3/101	471/12504	0.738563	0.783914	0.713785	Virad06G0204000/Virad07G0209600/Virad10G0044400	3
GO:0016049	cell growth	3/101	499/12504	0.77347	0.808058	0.73577	Virad06G0204000/Virad07G0209600/Virad10G0044400	3
GO:1901617	organic hydroxy compound biosynthetic process	1/101	192/12504	0.791794	0.82277	0.749166	Virad02G0031500	1
GO:0070925	organelle assembly	1/101	209/12504	0.819017	0.847017	0.771244	Virad08G0221300	1
GO:0006928	movement of cell or subcellular component	1/101	221/12504	0.83608	0.863844	0.786565	Virad08G0273700	1
GO:0009639	response to red or far red light	1/101	234/12504	0.852771	0.880254	0.801507	Virad10G0021700	1
GO:0000302	response to reactive oxygen species	1/101	239/12504	0.858733	0.884731	0.805583	Virad06G0187000	1
GO:0007017	microtubule-based process	1/101	249/12504	0.869948	0.893749	0.813795	Virad08G0273700	1
GO:0071229	cellular response to acid chemical	2/101	435/12504	0.87121	0.894201	0.814207	Virad07G0106200/Virad10G0205600	2
GO:0009414	response to water deprivation	2/101	440/12504	0.875354	0.897608	0.817309	Virad08G0335800/Virad10G0044400	2
GO:0006979	response to oxidative stress	2/101	463/12504	0.892893	0.911303	0.829779	Virad06G0187000/Virad10G0044400	2
GO:0032989	cellular component morphogenesis	2/101	471/12504	0.898442	0.912181	0.830578	Virad06G0204000/Virad07G0209600	2
GO:0045087	innate immune response	2/101	471/12504	0.898442	0.912181	0.830578	Virad07G0216400/Virad08G0221300	2
GO:0016051	carbohydrate biosynthetic process	1/101	280/12504	0.899408	0.912181	0.830578	Virad05G0064800	1
GO:0009753	response to jasmonic acid	1/101	286/12504	0.904294	0.91522	0.833345	Virad10G0205600	1
GO:0044550	secondary metabolite biosynthetic process	1/101	288/12504	0.90587	0.915963	0.834022	Virad10G0060100	1
GO:0009611	response to wounding	1/101	293/12504	0.909698	0.918981	0.836769	Virad10G0044400	1
GO:0019748	secondary metabolic process	1/101	423/12504	0.969502	0.971286	0.884395	Virad10G0060100	1
GO:0043632	modification-dependent macromolecule catabolic process	1/101	429/12504	0.971001	0.971893	0.884948	Virad08G0082800	1
GO:0016567	protein ubiquitination	1/101	485/12504	0.981902	0.981902	0.894062	Virad08G0056500	1

[truncated: 13 more sheets: 11, 12, 13, 14, 15, 16, 17, 18, 19, 20, 21, 22, 23]
